# Supplementary material for: Dysregulation of Transcription Factor Networks Unveils Different Pathways in Human Papillomavirus 16-Positive Squamous Cell Carcinoma and Adenocarcinoma of the Uterine Cervix
Source: Front Oncol. 2021 May 19;11:626187. doi: 10.3389/fonc.2021.626187 (PMC8170088; doi:10.3389/fonc.2021.626187)
Supplement: Supplementary file 7 [file Table_1.xlsx]

## Sheet: S1_SamplesCharacterization
Table S1: Cervical cancer samples from patients characterized by age, histological type, HPV type detection and data obtained in our study (n = 30).
Sample ID	Age (years)	Histological type	HPV subtype	RNA-Seq	qRT-PCR
358	28	SCC	HPV-18		x
509	63	SCC	HPV-31		x
510	27	SCC	HPV-16		x
511	26	SCC	HPV-16		x
513	59	SCC	HPV-16	x	x
517	68	ADC	HPV-16	x	x
524	46	ADC	HPV-16		x
525	78	SCC	HPV-16	x	x
526	42	ADC	HPV-16	x	x
527	34	SCC	HPV-16	x	x
528	74	SCC	HPV-18		x
529	55	SCC	Negative		x
531	54	SCC	HPV-16		x
532	37	SCC	HPV-16	x	x
533	61	SCC	HPV-18		x
535	40	ADC	HPV-16		x
537	44	SCC	HPV-16	x	x
539	41	ADC	HPV-16	x	x
900	75	SCC	HPV-59		x
903	75	SCC	HPV-18/HPV-62		x
904	65	SCC	HPV-35		x
909	68	SCC	HPV-16		x
927	42	SCC	HPV-16		x
930	64	SCC	HPV-52/ HPV-58		x
931	50	SCC	HPV-16	x	x
932	32	SCC	HPV-16	x	x
936	39	SCC	Negative		x
938	28	SCC	HPV-16/ HPV-31		x
940	31	SCC	HPV-18		x
1410	30	SCC	HPV-18		x
ADC: cervical denocarcinoma; SCC: cervical squamous cell carcinoma
HPV: human papillomavirus
qRT-PCR: Quantitative reverse transcriptase polymerase chain reaction
RNA-Seq: high throughput RNA sequencing
