# Supplementary material for: Dysregulation of Transcription Factor Networks Unveils Different Pathways in Human Papillomavirus 16-Positive Squamous Cell Carcinoma and Adenocarcinoma of the Uterine Cervix
Source: Front Oncol. 2021 May 19;11:626187. doi: 10.3389/fonc.2021.626187 (PMC8170088; doi:10.3389/fonc.2021.626187)
Supplement: Supplementary file 8 [file Table_2.xlsx]

## Sheet: Table S2_readsNumber_HPV16
Table S2: Total number of reads obtained by RNA sequencing and the HPV-16 transcripts detection of cervical cancer samples included in this study, after control quality analysis and reads mapped to human and HPV-16 genomes.
Sample ID	Total number of reads*1	Remaining reads*2	Reads mapped to		HPV-16 viral transcripts detected
			Human genome	HPV-16
513	105033114	104877150	85001982	16982	E2, E4, E6, E7
525	89723933	89450444	72334390	31850	E2, E4, E6, E7, L1, L2
527	91316248	91050622	72716269	3840	E2, E4, E6, E7
537	83568403	83410555	66446626	73906	E2, E4, E6, E7
932	92362730	92162264	73512112	11538	E6, E7
517	84133674	83719920	66353698	99771	E6, E7
526	92988595	92657439	75006643	15830	E6, E7
532	88678949	88445693	71269598	4931	E1, E2, E4, E5, E6, E7
539	88792224	88595190	69669709	20849	E6, E7
931	62355298	62252599	55325137	19375	E2, E4, E5, E6, E7
*1 Paired-end reads 100
*2 Remained paired-end reads after trimming and quality check.
HPV: human papillomavirus
