# Supplementary material for: Dysregulation of Transcription Factor Networks Unveils Different Pathways in Human Papillomavirus 16-Positive Squamous Cell Carcinoma and Adenocarcinoma of the Uterine Cervix
Source: Front Oncol. 2021 May 19;11:626187. doi: 10.3389/fonc.2021.626187 (PMC8170088; doi:10.3389/fonc.2021.626187)
Supplement: Supplementary file 9 [file Table_3.xlsx]

## Sheet: TableS3_ourSamples_TCGA
Supplementary Table 3: Comparison of differential gene expression among cervical squamous cell carcinoma (SCC) and adenocarcinoma (ADC) samples between samples of our study and from the cancer genome atlas (TCGA).
Our cervical cancer samples data with FDR <= 0.01 and |log2FC| >= 2.0
FDR: false discovery rate
log2 FC: log2 fold change
NA: gene expression data not available at TCGA
no significant: expressed genes that not showed FDR < 0.01 and;or log2 >= 2.0
Ensembl Gene	logFC our study	P-value our study	FDR our study	logFC TCGA	P-value TCGA	FDR TCGA	Convergent results between our study and TCGA	Transcript type	Gene Symbol
ENSG00000166634	13.28	0.000177427	0.00861633	6.04	2.13e-08	1.99e-07	upregulated SCC	protein_coding	SERPINB12
ENSG00000159516	12.82	0.000176894	0.00861633	4.97	3.11e-06	1.9e-05	upregulated SCC	protein_coding	SPRR2G
ENSG00000187054	12.02	2.01e-06	0.00024888	8.91	1.81e-19	8e-18	upregulated SCC	protein_coding	TMPRSS11A
ENSG00000143536	11.51	6.29e-05	0.00378657	10.42	4.16e-14	9.38e-13	upregulated SCC	protein_coding	CRNN
ENSG00000137975	11.34	3.6e-20	2.2e-16	8.83	2.25e-42	9.04e-40	upregulated SCC	protein_coding	CLCA2
ENSG00000196344	11.22	1.82e-07	3.6e-05	8.6	3.17e-17	1.04e-15	upregulated SCC	protein_coding	ADH7
ENSG00000163209	11.18	5.92e-08	1.47e-05	6.83	1.06e-15	2.92e-14	upregulated SCC	protein_coding	SPRR3
ENSG00000189001	11.11	1.35e-05	0.00111952	9.01	7.62e-22	4.57e-20	upregulated SCC	protein_coding	SBSN
ENSG00000169469	11.09	4.76e-09	1.72e-06	7.92	1.42e-22	9.12e-21	upregulated SCC	protein_coding	SPRR1B
ENSG00000203785	11.09	2.33e-05	0.00174105	6.43	7.28e-12	1.2e-10	upregulated SCC	protein_coding	SPRR2E
ENSG00000266729	11.01	5.57e-05	0.00345516	7.92	6.3e-18	2.3e-16	upregulated SCC	antisense	DSG1-AS1
ENSG00000153802	10.94	3.06e-11	2.36e-08	7.91	7.9e-21	4.22e-19	upregulated SCC	protein_coding	TMPRSS11D
ENSG00000178372	10.83	1.21e-05	0.00102626	1.65	0.00526704	0.0136846	no significant	protein_coding	CALML5
ENSG00000178363	10.8	5.92e-10	2.65e-07	4.57	2.29e-13	4.64e-12	upregulated SCC	protein_coding	CALML3
ENSG00000169509	10.76	1.15e-05	0.00100096	6.08	1.89e-11	2.92e-10	upregulated SCC	protein_coding	CRCT1
ENSG00000241794	10.75	6.76e-08	1.61e-05	5.42	9.31e-12	1.51e-10	upregulated SCC	protein_coding	SPRR2A
ENSG00000163216	10.7	4.45e-07	7.37e-05	6.08	3.88e-14	8.81e-13	upregulated SCC	protein_coding	SPRR2D
ENSG00000229035	10.7	1.19e-05	0.00101989	6.25	1.67e-11	2.6e-10	upregulated SCC	unprocessed_pseudogene	SPRR2C
ENSG00000171401	10.64	2.86e-06	0.000326086	3.67	6.35e-08	5.48e-07	upregulated SCC	protein_coding	KRT13
ENSG00000163207	10.63	2.94e-09	1.1e-06	7.52	5.88e-23	3.88e-21	upregulated SCC	protein_coding	IVL
ENSG00000087128	10.58	1.19e-10	6.93e-08	6.58	1.12e-17	3.96e-16	upregulated SCC	protein_coding	TMPRSS11E
ENSG00000197641	10.55	2.7e-11	2.25e-08	7.75	1.17e-29	1.53e-27	upregulated SCC	protein_coding	SERPINB13
ENSG00000167754	10.53	1.73e-05	0.00136815	2.96	9.28e-05	0.000393461	upregulated SCC	protein_coding	KLK5
ENSG00000170477	10.43	2.46e-06	0.000287635	3.49	2.56e-06	1.6e-05	upregulated SCC	protein_coding	KRT4
ENSG00000143556	10.39	4.98e-09	1.76e-06	5.55	1.23e-11	1.96e-10	upregulated SCC	protein_coding	S100A7
ENSG00000175121	10.39	3.02e-05	0.00214911	6.66	4.02e-20	1.94e-18	upregulated SCC	protein_coding	WFDC5
ENSG00000204544	10.28	1.09e-06	0.000150073	2.33	0.00071937	0.00241405	upregulated SCC	protein_coding	MUC21
ENSG00000256462	10.24	1.1e-07	2.4e-05	NA	NA	NA	NA		AL732437
ENSG00000169474	10.2	2.46e-07	4.53e-05	6.89	8.84e-17	2.74e-15	upregulated SCC	protein_coding	SPRR1A
ENSG00000006059	10.19	8.36e-05	0.00472481	4.4	2.7e-10	3.53e-09	upregulated SCC	protein_coding	KRT33A
ENSG00000140519	9.93	6.7e-12	6.84e-09	4.17	1.62e-10	2.2e-09	upregulated SCC	nonsense_mediated_decay	RHCG
ENSG00000128510	9.85	6.73e-08	1.61e-05	4.02	5.45e-13	1.05e-11	upregulated SCC	protein_coding	CPA4
ENSG00000186847	9.78	1.19e-05	0.00101989	8.78	5.99e-23	3.94e-21	upregulated SCC	protein_coding	KRT14
ENSG00000159527	9.69	1.11e-07	2.4e-05	6.79	1.92e-21	1.11e-19	upregulated SCC	protein_coding	PGLYRP3
ENSG00000184330	9.69	2.31e-07	4.29e-05	5.79	3.13e-09	3.43e-08	upregulated SCC	protein_coding	S100A7A
ENSG00000170465	9.66	3.3e-06	0.000366549	8.25	2.48e-21	1.41e-19	upregulated SCC	protein_coding	KRT6C
ENSG00000189051	9.59	3.9e-06	0.00042639	4.36	1.37e-13	2.89e-12	upregulated SCC	protein_coding	RNF222
ENSG00000094796	9.5	9.33e-05	0.00524304	5.71	1.86e-09	2.12e-08	upregulated SCC	protein_coding	KRT31
ENSG00000170426	9.28	0.000136369	0.0070395	7.39	6.86e-20	3.2e-18	upregulated SCC	protein_coding	SDR9C7
ENSG00000163218	9.19	8.93e-06	0.000820153	4.36	6.71e-16	1.89e-14	upregulated SCC	protein_coding	PGLYRP4
ENSG00000134757	9.01	4.14e-10	2e-07	6.44	4.93e-26	4.57e-24	upregulated SCC	protein_coding	DSG3
ENSG00000166869	8.85	1.02e-05	0.000914061	0.05	0.991951	0.995061	no significant	protein_coding	CHP2
ENSG00000256812	8.83	7.84e-08	1.78e-05	6.09	3.92e-22	2.43e-20	upregulated SCC	protein_coding	CAPNS2
ENSG00000134762	8.7	1.6e-09	6.39e-07	4.88	3.67e-20	1.79e-18	upregulated SCC	protein_coding	DSC3
ENSG00000205420	8.44	6.78e-10	2.9e-07	6.05	2.63e-29	3.24e-27	upregulated SCC	protein_coding	KRT6A
ENSG00000169594	8.38	3.28e-10	1.63e-07	3.68	7.27e-13	1.38e-11	upregulated SCC	protein_coding	BNC1
ENSG00000162039	8.38	3.68e-05	0.00249	NA	NA	NA	NA		MEIOB
ENSG00000136695	8.37	2.26e-05	0.00171075	5.39	1.33e-14	3.18e-13	upregulated SCC	protein_coding	IL36RN
ENSG00000186832	8.35	2.08e-07	3.89e-05	4.48	1.78e-15	4.75e-14	upregulated SCC	protein_coding	KRT16
ENSG00000226145	8.15	0.000171682	0.00848118	9.03	6.26e-22	3.8e-20	upregulated SCC	processed_transcript	KRT16P6
ENSG00000104055	8.02	7.3e-06	0.000688227	2.86	2.89e-09	3.19e-08	upregulated SCC	protein_coding	TGM5
ENSG00000188505	7.83	8.81e-11	5.78e-08	3.6	1.11e-12	2.05e-11	upregulated SCC	protein_coding	NCCRP1
ENSG00000121552	7.82	7.58e-08	1.74e-05	5.95	5.78e-32	9.68e-30	upregulated SCC	protein_coding	CSTA
ENSG00000260581	7.81	0.000111156	0.00606145	5.9	8.16e-25	6.9e-23	upregulated SCC	antisense	AC011374
ENSG00000188089	7.77	2.07e-05	0.00159262	5.43	9.6e-16	2.65e-14	upregulated SCC	protein_coding	PLA2G4E
ENSG00000165799	7.71	5.87e-07	9.31e-05	3.98	2.22e-13	4.52e-12	upregulated SCC	protein_coding	RNASE7
ENSG00000205488	7.68	2.03e-08	5.93e-06	4.7	2.86e-25	2.51e-23	upregulated SCC	antisense	CALML3-AS1
ENSG00000268621	7.68	4.57e-05	0.002929	1.78	0.00117517	0.00372722	no significant	lincRNA	IGFL2-AS1
ENSG00000016602	7.66	2.61e-05	0.00191538	4.25	9.44e-10	1.12e-08	upregulated SCC	protein_coding	CLCA4
ENSG00000172548	7.58	3.22e-06	0.000362942	4.76	3.59e-17	1.17e-15	upregulated SCC	protein_coding	NIPAL4
ENSG00000136688	7.55	8.21e-05	0.00468765	6.27	1.76e-17	5.97e-16	upregulated SCC	protein_coding	IL36G
ENSG00000186081	7.54	2.03e-06	0.00024888	4.75	9.19e-23	5.96e-21	upregulated SCC	protein_coding	KRT5
ENSG00000189280	7.54	6.79e-16	1.78e-12	2.54	2.3e-16	6.87e-15	upregulated SCC	protein_coding	GJB5
ENSG00000125998	7.43	1.75e-06	0.000222429	4.85	7.13e-14	1.56e-12	upregulated SCC	protein_coding	FAM83C
ENSG00000178934	7.43	1.14e-05	0.000996736	5.28	8.82e-15	2.16e-13	upregulated SCC	protein_coding	LGALS7B
ENSG00000183347	7.17	9.16e-06	0.000833589	5.77	1.67e-19	7.46e-18	upregulated SCC	protein_coding	GBP6
ENSG00000171346	7.14	1.69e-05	0.00134777	2.57	7.98e-07	5.56e-06	upregulated SCC	protein_coding	KRT15
ENSG00000170423	7.02	1.49e-05	0.00122122	4.13	8.85e-13	1.65e-11	upregulated SCC	protein_coding	KRT78
ENSG00000171517	7.01	1.08e-11	1.05e-08	1.99	1.39e-09	1.62e-08	no significant	protein_coding	LPAR3
ENSG00000069812	6.92	1.73e-12	2.44e-09	2.92	5.4e-14	1.2e-12	upregulated SCC	protein_coding	HES2
ENSG00000120471	6.84	0.000214767	0.00996658	2.64	4.51e-07	3.31e-06	upregulated SCC	protein_coding	TP53AIP1
ENSG00000073282	6.83	6.54e-07	0.000101031	5.24	1.69e-27	1.79e-25	upregulated SCC	retained_intron	TP63
ENSG00000145107	6.81	0.00021597	0.00999719	3.55	1.05e-12	1.95e-11	upregulated SCC	protein_coding	TM4SF19
ENSG00000105427	6.8	0.000146281	0.00741787	2.32	2.77e-07	2.12e-06	upregulated SCC	protein_coding	CNFN
ENSG00000206073	6.79	4.04e-06	0.000439808	4.54	5.72e-16	1.64e-14	upregulated SCC	protein_coding	SERPINB4
ENSG00000141579	6.58	1.07e-06	0.000149231	3.01	5.61e-15	1.4e-13	upregulated SCC	protein_coding	ZNF750
ENSG00000205076	6.43	1.35e-06	0.000180217	3.09	1.08e-05	5.78e-05	upregulated SCC	protein_coding	LGALS7
ENSG00000165794	6.36	5.2e-05	0.00326398	4.9	1.33e-18	5.34e-17	upregulated SCC	protein_coding	SLC39A2
ENSG00000103546	6.29	0.000111911	0.00608457	0.51	0.344232	0.45104	no significant	protein_coding	SLC6A2
ENSG00000175315	6.28	3.78e-05	0.00251885	2.61	8.32e-09	8.38e-08	upregulated SCC	protein_coding	CST6
ENSG00000081277	6.26	6.64e-06	0.000639219	4.27	1.99e-18	7.82e-17	upregulated SCC	protein_coding	PKP1
ENSG00000143546	6.25	1.12e-06	0.000153519	5.96	1.01e-20	5.32e-19	upregulated SCC	protein_coding	S100A8
ENSG00000088726	6.23	4.91e-06	0.000512621	3.44	9.27e-21	4.93e-19	upregulated SCC	protein_coding	TMEM40
ENSG00000185668	6.21	0.000106434	0.00583863	4.83	3.5e-18	1.32e-16	upregulated SCC	protein_coding	POU3F1
ENSG00000141485	6.18	0.00017791	0.00861633	3.03	6.8e-07	4.8e-06	upregulated SCC	protein_coding	SLC13A5
ENSG00000109101	6.16	7.21e-06	0.00068295	1.99	2.09e-06	1.33e-05	no significant	protein_coding	FOXN1
ENSG00000166535	6.06	3.96e-05	0.00261966	4.43	8.6e-14	1.86e-12	upregulated SCC	protein_coding	A2ML1
ENSG00000147697	5.87	2.48e-06	0.000288803	4.23	4e-30	5.61e-28	upregulated SCC	retained_intron	GSDMC
ENSG00000057149	5.84	9.44e-06	0.000854434	3.07	9.75e-10	1.15e-08	upregulated SCC	protein_coding	SERPINB3
ENSG00000185479	5.79	0.000142386	0.00728867	3.49	3.72e-09	4.01e-08	upregulated SCC	protein_coding	KRT6B
ENSG00000165548	5.75	4.9e-06	0.000512621	1.74	2.24e-05	0.000110208	no significant	protein_coding	TMEM63C
ENSG00000223573	5.72	2.33e-05	0.00174105	3.56	1.51e-17	5.15e-16	upregulated SCC	protein_coding	TINCR
ENSG00000163141	5.62	1.6e-05	0.00130285	3.59	5.26e-16	1.52e-14	upregulated SCC	protein_coding	BNIPL
ENSG00000092295	5.59	0.000146525	0.00741787	5.01	1.6e-20	8.27e-19	upregulated SCC	protein_coding	TGM1
ENSG00000196754	5.54	2.03e-08	5.93e-06	2.82	2.95e-12	5.13e-11	upregulated SCC	protein_coding	S100A2
ENSG00000129194	5.47	1.4e-08	4.37e-06	4.05	6.59e-28	7.45e-26	upregulated SCC	protein_coding	SOX15
ENSG00000177627	5.41	7.63e-05	0.0043841	4.28	1.37e-16	4.18e-15	upregulated SCC	protein_coding	C12orf54
ENSG00000163220	5.39	2.24e-06	0.000269382	3.85	4.92e-14	1.1e-12	upregulated SCC	protein_coding	S100A9
ENSG00000124466	5.3	2.03e-07	3.85e-05	4.77	1.03e-29	1.37e-27	upregulated SCC	protein_coding	LYPD3
ENSG00000234964	5.01	2.06e-06	0.000251172	4.8	6.28e-17	1.99e-15	upregulated SCC	processed_pseudogene	FABP5P7
ENSG00000164687	4.98	8.6e-06	0.000798534	4.71	4.11e-23	2.79e-21	upregulated SCC	protein_coding	FABP5
ENSG00000138271	4.96	7.08e-07	0.0001076	4.95	5.72e-39	1.72e-36	upregulated SCC	retained_intron	GPR87
ENSG00000164520	4.86	0.000190887	0.00911152	3.66	2.69e-19	1.15e-17	upregulated SCC	protein_coding	RAET1E
ENSG00000158055	4.84	1.04e-05	0.00092268	2.88	2.48e-14	5.79e-13	upregulated SCC	protein_coding	GRHL3
ENSG00000180739	4.83	7.94e-08	1.78e-05	3.92	4.13e-30	5.75e-28	upregulated SCC	protein_coding	S1PR5
ENSG00000131650	4.81	0.000176491	0.00861633	2.04	4.55e-07	3.34e-06	upregulated SCC	protein_coding	KREMEN2
ENSG00000108244	4.79	6.23e-05	0.00377683	-0.86	0.0160692	0.0356304	no significant	protein_coding	KRT23
ENSG00000136155	4.78	3.18e-05	0.00224127	1.34	0.0024949	0.00712811	no significant	protein_coding	SCEL
ENSG00000267139	4.78	4.11e-05	0.00269	NA	NA	NA	NA		AC005262
ENSG00000163032	4.77	5.14e-05	0.00323275	4.1	2.58e-18	9.95e-17	upregulated SCC	protein_coding	VSNL1
ENSG00000197632	4.6	3.41e-05	0.00236023	2.37	4.06e-06	2.42e-05	upregulated SCC	protein_coding	SERPINB2
ENSG00000131746	4.43	6.47e-06	0.000629488	1.86	3.18e-09	3.48e-08	no significant	retained_intron	TNS4
ENSG00000197191	4.39	0.000186525	0.00892648	2.14	3.19e-09	3.49e-08	upregulated SCC	protein_coding	CYSRT1
ENSG00000081985	4.34	1.58e-05	0.001289	2.12	5.06e-08	4.44e-07	upregulated SCC	protein_coding	IL12RB2
ENSG00000139547	4.29	3.3e-05	0.00229696	3.21	1.27e-14	3.05e-13	upregulated SCC	protein_coding	RDH16
ENSG00000169860	4.24	4.55e-06	0.000486136	2.85	1.61e-13	3.34e-12	upregulated SCC	protein_coding	P2RY1
ENSG00000265190	4.02	5.69e-05	0.0034948	2.84	8.04e-13	1.51e-11	upregulated SCC	protein_coding	ANXA8
ENSG00000151136	3.88	0.000116837	0.00620554	2.88	2.83e-17	9.34e-16	upregulated SCC	protein_coding	BTBD11
ENSG00000152137	3.84	2.92e-05	0.0020953	0.64	0.0207484	0.044332	no significant	protein_coding	HSPB8
ENSG00000134755	3.82	6.41e-05	0.003825	2.32	2.4e-12	4.23e-11	upregulated SCC	protein_coding	DSC2
ENSG00000132746	3.77	0.000177011	0.00861633	1.64	8.36e-07	5.79e-06	no significant	protein_coding	ALDH3B2
ENSG00000163472	3.76	3.58e-05	0.00243743	2.69	8.57e-25	7.21e-23	upregulated SCC	processed_transcript	TMEM79
ENSG00000175793	3.74	4.37e-05	0.00280558	3.01	3.66e-24	2.83e-22	upregulated SCC	protein_coding	SFN
ENSG00000104140	3.55	6.14e-07	9.64e-05	3.04	9.04e-24	6.54e-22	upregulated SCC	protein_coding	RHOV
ENSG00000112378	3.43	0.000140307	0.00720232	1.97	6.08e-17	1.93e-15	no significant	protein_coding	PERP
ENSG00000079215	3.42	0.000193671	0.00922047	1.2	0.000404548	0.00146696	no significant	protein_coding	SLC1A3
ENSG00000113070	3.32	0.000120549	0.00632953	1.24	1.6e-05	8.18e-05	no significant	protein_coding	HBEGF
ENSG00000175984	3.32	0.000113249	0.00611552	4.05	3.01e-30	4.25e-28	upregulated SCC	protein_coding	DENND2C
ENSG00000143369	3.26	6.98e-06	0.000664149	2.83	4.25e-14	9.57e-13	upregulated SCC	processed_transcript	ECM1
ENSG00000099260	3.05	0.000160393	0.00807546	0.81	0.00241946	0.00694558	no significant	protein_coding	PALMD
ENSG00000069849	2.97	0.000112352	0.00609056	1.54	5.07e-16	1.46e-14	no significant	protein_coding	ATP1B3
ENSG00000147394	2.86	0.000163308	0.00815521	1.2	1.59e-06	1.04e-05	no significant	protein_coding	ZNF185
ENSG00000110400	2.8	4.98e-05	0.00314657	2.52	5.63e-24	4.24e-22	upregulated SCC	processed_transcript	NECTIN1
ENSG00000060558	2.64	0.000161448	0.00809121	2.16	1.42e-18	5.7e-17	upregulated SCC	protein_coding	GNA15
ENSG00000118985	2.35	0.000178169	0.00861633	1.21	9.45e-10	1.13e-08	no significant	protein_coding	ELL2
ENSG00000144354	-1.75	0.000137781	0.00709246	-0.78	3.05e-07	2.32e-06	no significant	protein_coding	CDCA7
ENSG00000101577	-1.8	0.000197546	0.00936285	-1.2	7e-14	1.53e-12	no significant	protein_coding	LPIN2
ENSG00000109084	-1.98	1.91e-06	0.000239808	-1.11	1.13e-16	3.47e-15	no significant	protein_coding	TMEM97
ENSG00000152990	-2.02	0.000121316	0.00635163	-0.79	5.15e-06	3e-05	no significant	nonsense_mediated_decay	ADGRA3
ENSG00000110042	-2.19	3.85e-05	0.00255423	-1.34	7.11e-12	1.18e-10	no significant	protein_coding	DTX4
ENSG00000196730	-2.21	0.000100172	0.00552809	-0.98	0.000170482	0.000675025	no significant	protein_coding	DAPK1
ENSG00000266714	-2.33	1.06e-06	0.000148132	-1.69	8.47e-23	5.51e-21	no significant	protein_coding	MYO15B
ENSG00000168237	-2.44	0.000115425	0.0061662	-2.13	4.43e-49	2.59e-46	upregulated ADC	protein_coding	GLYCTK
ENSG00000135002	-2.5	9.36e-05	0.00524679	-1.17	4.75e-14	1.07e-12	no significant	protein_coding	RFK
ENSG00000120306	-2.61	4.82e-06	0.000508885	-2.05	1.93e-47	9.99e-45	upregulated ADC	protein_coding	CYSTM1
ENSG00000154309	-2.63	0.000165504	0.0082202	-1.05	1.12e-11	1.8e-10	no significant	processed_transcript	DISP1
ENSG00000136383	-2.66	8.26e-05	0.00469845	-2.24	1.69e-16	5.13e-15	upregulated ADC	protein_coding	ALPK3
ENSG00000155760	-2.83	3.71e-05	0.00248618	-0.76	0.00325649	0.00901364	no significant	protein_coding	FZD7
ENSG00000134138	-2.84	1.63e-05	0.00131684	-0.88	6.77e-07	4.78e-06	no significant	protein_coding	MEIS2
ENSG00000182600	-2.84	0.000129969	0.00674699	-1.22	1.65e-11	2.57e-10	no significant	protein_coding	SNORC
ENSG00000127418	-2.87	5.68e-07	9.08e-05	-1.25	1.59e-13	3.31e-12	no significant	processed_transcript	FGFRL1
ENSG00000095739	-2.9	1.63e-05	0.00131653	-0.41	0.173477	0.262647	no significant	protein_coding	BAMBI
ENSG00000171914	-2.93	1.29e-06	0.000174233	-0.79	4.2e-05	0.000194609	no significant	processed_transcript	TLN2
ENSG00000274383	-2.93	0.000136131	0.0070395	-0.84	3.76e-05	0.000176545	no significant	antisense	AC103691
ENSG00000108846	-2.98	7.57e-06	0.000709851	-2.3	2.68e-23	1.85e-21	upregulated ADC	protein_coding	ABCC3
ENSG00000196371	-2.99	1.9e-05	0.0014846	-1.72	1.48e-19	6.71e-18	no significant	protein_coding	FUT4
ENSG00000108187	-3.06	2.11e-06	0.000254591	-1.96	5.57e-40	1.87e-37	no significant	protein_coding	PBLD
ENSG00000134508	-3.06	2.31e-06	0.000275338	-1.71	2.61e-19	1.13e-17	no significant	protein_coding	CABLES1
ENSG00000166682	-3.07	1.89e-05	0.00148	NA	NA	NA	NA		TMPRSS5
ENSG00000176428	-3.13	7.6e-05	0.00437867	-2.09	8.59e-18	3.08e-16	upregulated ADC	protein_coding	VPS37D
ENSG00000224858	-3.13	0.000209	0.00974	NA	NA	NA	NA		RPL29P11
ENSG00000181085	-3.16	7.17e-05	0.00419756	-2.15	1.06e-17	3.74e-16	upregulated ADC	protein_coding	MAPK15
ENSG00000149260	-3.19	1.88e-07	3.67e-05	-2.83	6.54e-39	1.94e-36	upregulated ADC	protein_coding	CAPN5
ENSG00000007402	-3.25	7.59e-05	0.00437867	-1.62	4.19e-16	1.22e-14	no significant	protein_coding	CACNA2D2
ENSG00000161040	-3.25	0.000113	0.00612	NA	NA	NA	NA		FBXL13
ENSG00000005187	-3.28	3.57e-05	0.00243743	-2.5	1.95e-26	1.9e-24	upregulated ADC	protein_coding	ACSM3
ENSG00000145217	-3.34	1.15e-05	0.00100096	-0.78	3.1e-06	1.89e-05	no significant	protein_coding	SLC26A1
ENSG00000253368	-3.34	7.2e-05	0.00419756	-2.32	2.2e-23	1.53e-21	upregulated ADC	protein_coding	TRNP1
ENSG00000134627	-3.35	5.26e-06	0.000543476	-1.84	6.68e-21	3.61e-19	no significant	nonsense_mediated_decay	PIWIL4
ENSG00000185483	-3.38	2.36e-05	0.00175251	-0.41	0.132944	0.211473	no significant	protein_coding	ROR1
ENSG00000183092	-3.45	0.000203916	0.0096046	0.25	0.489827	0.594849	no significant	protein_coding	BEGAIN
ENSG00000161682	-3.46	7.58e-05	0.00437867	-1.91	4.5e-15	1.14e-13	no significant	protein_coding	FAM171A2
ENSG00000165810	-3.46	2.02e-05	0.00156164	-1.47	5.68e-07	4.08e-06	no significant	protein_coding	BTNL9
ENSG00000101342	-3.47	3.42e-05	0.00236023	-1.41	2.57e-17	8.55e-16	no significant	protein_coding	TLDC2
ENSG00000175538	-3.47	6.34e-07	9.87e-05	-1.46	5.53e-08	4.81e-07	no significant	protein_coding	KCNE3
ENSG00000174827	-3.48	0.000117536	0.00622467	-3.02	2.23e-26	2.15e-24	upregulated ADC	protein_coding	PDZK1
ENSG00000029534	-3.51	2.6e-05	0.00191538	-1.1	0.000117464	0.000485513	no significant	protein_coding	ANK1
ENSG00000122778	-3.52	9.89e-05	0.00549296	-1.39	3.3e-07	2.48e-06	no significant	protein_coding	KIAA1549
ENSG00000136014	-3.52	7.76e-05	0.00444228	-2.56	1.27e-18	5.14e-17	upregulated ADC	protein_coding	USP44
ENSG00000102048	-3.54	4.94e-05	0.00313054	-1.38	8.76e-09	8.78e-08	no significant	protein_coding	ASB9
ENSG00000167037	-3.54	6.67e-05	0.00395527	-1.75	6.03e-09	6.23e-08	no significant	protein_coding	SGSM1
ENSG00000076716	-3.56	0.000115011	0.00616199	-2.18	6.23e-15	1.55e-13	upregulated ADC	protein_coding	GPC4
ENSG00000019102	-3.58	5.85e-05	0.0035842	-2.42	4.46e-15	1.13e-13	upregulated ADC	protein_coding	VSIG2
ENSG00000183833	-3.58	0.000203742	0.0096046	-3.08	3.52e-20	1.73e-18	upregulated ADC	retained_intron	MAATS1
ENSG00000132170	-3.61	5.24e-06	0.000543476	-1.12	0.000160881	0.000641218	no significant	protein_coding	PPARG
ENSG00000255085	-3.63	6.41e-06	0.000626	NA	NA	NA	NA		AF186192
ENSG00000105479	-3.67	2.82e-05	0.00205673	-3.07	8.3e-32	1.35e-29	upregulated ADC	protein_coding	CCDC114
ENSG00000140675	-3.68	0.000115	0.00616	NA	NA	NA	NA		SLC5A2
ENSG00000151012	-3.7	5.73e-06	0.000579008	0.41	0.332343	0.438639	no significant	protein_coding	SLC7A11
ENSG00000231764	-3.72	5.59e-05	0.00346021	-2.09	1.03e-09	1.21e-08	upregulated ADC	antisense	DLX6-AS1
ENSG00000140470	-3.73	3.16e-05	0.00223683	0.65	0.00687296	0.0172095	no significant	protein_coding	ADAMTS17
ENSG00000228037	-3.73	0.000104	0.00571	NA	NA	NA	NA		AL139246
ENSG00000211454	-3.75	6.02e-06	0.000598433	-2.62	5.2e-48	2.85e-45	upregulated ADC	polymorphic_pseudogene	AKR7L
ENSG00000095539	-3.77	3.2e-07	5.72e-05	-1.86	2.99e-16	8.79e-15	no significant	protein_coding	SEMA4G
ENSG00000178752	-3.77	1.65e-05	0.00132225	-3.08	7.14e-38	1.9e-35	upregulated ADC	retained_intron	ERFE
ENSG00000144857	-3.79	9.53e-06	0.000858241	-0.4	0.204196	0.299069	no significant	protein_coding	BOC
ENSG00000114805	-3.82	2.93e-05	0.0020953	-3.63	6.61e-33	1.18e-30	upregulated ADC	protein_coding	PLCH1
ENSG00000178623	-3.84	4.82e-07	7.9e-05	-3.36	1.38e-74	2.78e-71	upregulated ADC	protein_coding	GPR35
ENSG00000133083	-3.86	0.00011942	0.00630624	-0.94	0.0028313	0.00796348	no significant	protein_coding	DCLK1
ENSG00000168811	-3.86	0.000120349	0.00632953	-1.13	5.57e-05	0.000250623	no significant	protein_coding	IL12A
ENSG00000002726	-3.87	0.000208088	0.00973034	-3.48	1.52e-24	1.24e-22	upregulated ADC	protein_coding	AOC1
ENSG00000140090	-3.88	4e-05	0.00264	NA	NA	NA	NA		SLC24A4
ENSG00000105852	-3.9	0.000144154	0.00735865	-0.02	0.898857	0.929305	no significant	protein_coding	PON3
ENSG00000124602	-3.9	2.24e-08	6.33e-06	-2.23	9.83e-28	1.07e-25	upregulated ADC	protein_coding	UNC5CL
ENSG00000224093	-3.9	4.89e-05	0.00311083	-3.36	4.84e-41	1.75e-38	upregulated ADC	antisense	AL109613
ENSG00000160867	-3.94	2.03e-06	0.00024888	-1.64	4.37e-12	7.44e-11	no significant	protein_coding	FGFR4
ENSG00000180336	-3.95	8.33e-05	0.00472481	-0.39	0.148205	0.231155	no significant	protein_coding	MEIOC
ENSG00000254609	-3.97	0.000179	0.00864	NA	NA	NA	NA		AC136443
ENSG00000101134	-3.99	1.32e-05	0.00110365	-2.85	1.34e-27	1.44e-25	upregulated ADC	protein_coding	DOK5
ENSG00000198944	-4	5.34e-06	0.000548208	-3.06	1.23e-37	3.17e-35	upregulated ADC	protein_coding	SOWAHA
ENSG00000268869	-4.01	3.23e-05	0.00226	NA	NA	NA	NA		ESPNP
ENSG00000240694	-4.02	0.000161586	0.00809121	-2.94	1.12e-19	5.14e-18	upregulated ADC	protein_coding	PNMA2
ENSG00000146215	-4.02	1.76e-06	0.000222	NA	NA	NA	NA		CRIP3
ENSG00000092421	-4.03	4.27e-05	0.00276332	-0.33	0.291248	0.396104	no significant	protein_coding	SEMA6A
ENSG00000157315	-4.03	2.27e-05	0.00171075	-2.11	1.88e-55	1.36e-52	upregulated ADC	protein_coding	TMED6
ENSG00000188993	-4.04	3.31e-06	0.000367	NA	NA	NA	NA		LRRC66
ENSG00000188761	-4.07	5.36e-05	0.00333681	-3.72	3.77e-39	1.16e-36	upregulated ADC	retained_intron	BCL2L15
ENSG00000069764	-4.08	6.62e-05	0.00393886	-2.68	1.15e-28	1.36e-26	upregulated ADC	protein_coding	PLA2G10
ENSG00000120337	-4.11	5.68e-05	0.0034948	0.56	0.20489	0.299794	no significant	protein_coding	TNFSF18
ENSG00000137731	-4.11	1.41e-05	0.00116	NA	NA	NA	NA		FXYD2
ENSG00000148935	-4.12	1.35e-05	0.00111952	-1.73	9.6e-08	8.06e-07	no significant	processed_transcript	GAS2
ENSG00000204610	-4.12	0.000145217	0.00739238	-2.71	1.4e-14	3.32e-13	upregulated ADC	protein_coding	TRIM15
ENSG00000101049	-4.13	2.22e-05	0.00168669	-3.24	3.93e-38	1.11e-35	upregulated ADC	protein_coding	SGK2
ENSG00000170439	-4.13	2.55e-05	0.00188958	-3.4	1.85e-40	6.43e-38	upregulated ADC	protein_coding	METTL7B
ENSG00000006377	-4.14	4.36e-06	0.000469041	-0.53	0.165435	0.252692	no significant	protein_coding	DLX6
ENSG00000132639	-4.18	4.17e-05	0.00271521	-1.32	0.000157127	0.000628891	no significant	protein_coding	SNAP25
ENSG00000250986	-4.18	0.000149615	0.0075535	-1.88	1.09e-07	8.98e-07	no significant	lincRNA	LINC02600
ENSG00000013297	-4.21	0.000124849	0.00651804	1.2	0.00985517	0.0234932	no significant	protein_coding	CLDN11
ENSG00000197705	-4.23	0.000183579	0.00880843	-3.5	9.54e-18	3.39e-16	upregulated ADC	protein_coding	KLHL14
ENSG00000228065	-4.24	8.51e-05	0.00479602	-1.03	0.00596237	0.0152309	no significant	lincRNA	LINC01515
ENSG00000223403	-4.24	6.31e-05	0.00379	NA	NA	NA	NA		MEG9
ENSG00000154277	-4.26	1.03e-05	0.000915694	0.46	0.332189	0.438531	no significant	protein_coding	UCHL1
ENSG00000198756	-4.26	7.62e-06	0.00071097	-0.24	0.465514	0.571732	no significant	protein_coding	COLGALT2
ENSG00000160183	-4.28	1.37e-07	2.85e-05	-2.25	2.76e-13	5.54e-12	upregulated ADC	protein_coding	TMPRSS3
ENSG00000164749	-4.3	0.000116681	0.00620554	-3.33	1.04e-29	1.37e-27	upregulated ADC	processed_transcript	HNF4G
ENSG00000260740	-4.3	3.56e-06	0.000392	NA	NA	NA	NA		AC026471
ENSG00000160191	-4.31	2.98e-06	0.000337759	-1.05	5.93e-05	0.000264276	no significant	processed_transcript	PDE9A
ENSG00000183091	-4.34	4.04e-05	0.0026528	-2.43	1.23e-27	1.33e-25	upregulated ADC	protein_coding	NEB
ENSG00000214145	-4.34	6.02e-05	0.00367558	1.45	7.81e-05	0.000337901	no significant	lincRNA	LINC00887
ENSG00000091129	-4.35	3.29e-05	0.00229696	-0.26	0.479471	0.584469	no significant	processed_transcript	NRCAM
ENSG00000188833	-4.36	9.58e-05	0.00535225	-3.7	2.76e-31	4.35e-29	upregulated ADC	protein_coding	ENTPD8
ENSG00000105650	-4.37	3.24e-06	0.000362942	-3.1	3.01e-30	4.25e-28	upregulated ADC	protein_coding	PDE4C
ENSG00000140538	-4.38	0.000183	0.0088	NA	NA	NA	NA		NTRK3
ENSG00000170558	-4.41	2.87e-05	0.00207761	0.13	0.827213	0.87741	no significant	protein_coding	CDH2
ENSG00000204128	-4.42	5.35e-05	0.00333681	-3.5	1.48e-29	1.9e-27	upregulated ADC	protein_coding	C2orf72
ENSG00000129596	-4.43	3.66e-05	0.00248	NA	NA	NA	NA		CDO1
ENSG00000186715	-4.46	4.77e-08	1.25e-05	-0.95	4.05e-05	0.000188632	no significant	processed_transcript	MST1L
ENSG00000151632	-4.47	6.17e-05	0.00375525	5.68	2.65e-14	6.18e-13	opposite	protein_coding	AKR1C2
ENSG00000256802	-4.5	5.86e-06	0.000588398	-3.52	2.94e-30	4.25e-28	upregulated ADC	antisense	AC022613
ENSG00000130055	-4.51	9.88e-05	0.00549296	1.71	0.00137558	0.00427293	no significant	protein_coding	GDPD2
ENSG00000108830	-4.52	1.4e-06	0.000184868	0.09	0.860945	0.902502	no significant	retained_intron	RND2
ENSG00000260704	-4.52	0.000206285	0.00967068	-2.11	2.06e-09	2.34e-08	upregulated ADC	lincRNA	LINC00543
ENSG00000118094	-4.53	1.68e-05	0.00134	NA	NA	NA	NA		TREH
ENSG00000173404	-4.57	9.12e-06	0.000834	NA	NA	NA	NA		INSM1
ENSG00000119547	-4.6	1.32e-05	0.00110555	-3.14	6.28e-28	7.14e-26	upregulated ADC	protein_coding	ONECUT2
ENSG00000124440	-4.62	9.79e-07	0.000140625	-2.12	1.34e-09	1.56e-08	upregulated ADC	nonsense_mediated_decay	HIF3A
ENSG00000169760	-4.62	7.32e-05	0.0042577	-0.74	0.0851625	0.146801	no significant	protein_coding	NLGN1
ENSG00000172000	-4.65	6.11e-06	0.000604108	0	0.928327	0.949826	no significant	nonsense_mediated_decay	ZNF556
ENSG00000165194	-4.66	3.16e-05	0.00223683	-0.35	0.400081	0.508384	no significant	protein_coding	PCDH19
ENSG00000146197	-4.67	0.00010755	0.00588231	-0.61	0.0731068	0.129449	no significant	protein_coding	SCUBE3
ENSG00000124920	-4.7	9.45e-11	5.79e-08	-3	6.08e-37	1.51e-34	upregulated ADC	retained_intron	MYRF
ENSG00000204616	-4.7	5.92e-06	0.000591561	-3.11	3.83e-23	2.61e-21	upregulated ADC	retained_intron	TRIM31
ENSG00000137558	-4.71	3.38e-07	5.98e-05	0.48	0.207922	0.303421	no significant	protein_coding	PI15
ENSG00000214548	-4.71	5.45e-07	8.79e-05	-0.31	0.264488	0.367669	no significant	lincRNA	MEG3
ENSG00000250742	-4.73	1.24e-09	5.19e-07	-2.57	1.94e-24	1.57e-22	upregulated ADC	lincRNA	LINC02381
ENSG00000175356	-4.77	6.64e-07	0.000101705	-0.02	0.895354	0.926703	no significant	protein_coding	SCUBE2
ENSG00000187957	-4.77	1.04e-05	0.00092268	0.84	0.142243	0.223456	no significant	protein_coding	DNER
ENSG00000136883	-4.81	6.64e-06	0.000639219	-4.04	4.05e-45	1.93e-42	upregulated ADC	protein_coding	KIF12
ENSG00000129204	-4.83	3.53e-05	0.00242005	-1.26	2.1e-09	2.38e-08	no significant	protein_coding	USP6
ENSG00000146038	-4.88	1.28e-05	0.00108166	-3.08	4.84e-16	1.4e-14	upregulated ADC	protein_coding	DCDC2
ENSG00000198768	-4.88	0.00020931	0.00974133	2.31	1.61e-05	8.22e-05	opposite	protein_coding	APCDD1L
ENSG00000152953	-4.92	2.14e-08	6.15e-06	-2.5	5.38e-25	4.64e-23	upregulated ADC	protein_coding	STK32B
ENSG00000159263	-4.93	1.57e-06	0.000202779	-0.83	0.000232544	0.000890739	no significant	processed_transcript	SIM2
ENSG00000154864	-4.94	5.01e-08	1.26e-05	0.03	0.968168	0.978116	no significant	protein_coding	PIEZO2
ENSG00000135097	-4.95	1.19e-06	0.00016266	-1.23	0.00103382	0.00333385	no significant	protein_coding	MSI1
ENSG00000145864	-4.96	6.32e-06	0.000620691	-2.35	3.43e-07	2.58e-06	upregulated ADC	protein_coding	GABRB2
ENSG00000196092	-4.99	8.74e-06	0.000807307	1.16	0.00223534	0.00648277	no significant	protein_coding	PAX5
ENSG00000149295	-5.04	6.25e-05	0.00377683	-3.78	7.17e-30	9.75e-28	upregulated ADC	protein_coding	DRD2
ENSG00000084734	-5.04	6.85e-09	2.25e-06	NA	NA	NA	NA		GCKR
ENSG00000168004	-5.06	0.000197681	0.00936285	-1.77	5.22e-06	3.04e-05	no significant	nonsense_mediated_decay	HRASLS5
ENSG00000229155	-5.06	1.31e-05	0.0011	NA	NA	NA	NA		LINC02038
ENSG00000166866	-5.08	3.16e-08	8.62e-06	NA	NA	NA	NA		MYO1A
ENSG00000135773	-5.11	3.7e-05	0.00248618	-2.72	2.07e-15	5.44e-14	upregulated ADC	protein_coding	CAPN9
ENSG00000170608	-5.11	2.09e-05	0.00159882	-3.85	3.01e-33	5.86e-31	upregulated ADC	protein_coding	FOXA3
ENSG00000165349	-5.12	3.72e-05	0.00249	NA	NA	NA	NA		SLC7A3
ENSG00000203697	-5.16	1.3e-06	0.000174805	-4.33	6.02e-44	2.79e-41	upregulated ADC	nonsense_mediated_decay	CAPN8
ENSG00000079112	-5.17	6.7e-06	0.000641437	-5.63	7.44e-91	1.92e-87	upregulated ADC	protein_coding	CDH17
ENSG00000146530	-5.2	1.42e-06	0.00018555	-1.01	0.016334	0.0361112	no significant	protein_coding	VWDE
ENSG00000102837	-5.22	6.39e-05	0.003825	0.9	0.269623	0.37303	no significant	protein_coding	OLFM4
ENSG00000169994	-5.25	3.19e-08	8.62e-06	-4.85	7.75e-58	7.38e-55	upregulated ADC	protein_coding	MYO7B
ENSG00000139874	-5.27	1.06e-05	0.000931	NA	NA	NA	NA		SSTR1
ENSG00000009694	-5.28	0.000176	0.00862	NA	NA	NA	NA		TENM1
ENSG00000171234	-5.29	0.00017469	0.00860665	-4.81	1.07e-28	1.27e-26	upregulated ADC	protein_coding	UGT2B7
ENSG00000112319	-5.3	2.34e-06	0.000277725	-2.28	4.31e-09	4.57e-08	upregulated ADC	protein_coding	EYA4
ENSG00000185269	-5.33	3.63e-07	6.29e-05	3.88	1.29e-06	8.63e-06	opposite	protein_coding	NOTUM
ENSG00000187867	-5.36	1.74e-08	5.23e-06	-2.45	1.16e-12	2.15e-11	upregulated ADC	protein_coding	PALM3
ENSG00000140873	-5.36	5.5e-06	0.000561	NA	NA	NA	NA		ADAMTS18
ENSG00000177103	-5.37	4.43e-07	7.37e-05	-2.82	1.62e-20	8.35e-19	upregulated ADC	protein_coding	DSCAML1
ENSG00000170579	-5.39	4.98e-08	1.26e-05	-2.12	1.59e-07	1.27e-06	upregulated ADC	protein_coding	DLGAP1
ENSG00000107518	-5.43	9.97e-07	0.000141971	-1.27	0.00381911	0.0103601	no significant	nonsense_mediated_decay	ATRNL1
ENSG00000015520	-5.45	4.76e-06	0.000505	NA	NA	NA	NA		NPC1L1
ENSG00000153707	-5.47	5.67e-06	0.000576014	-1	0.00741215	0.0183715	no significant	protein_coding	PTPRD
ENSG00000214076	-5.49	6.82e-05	0.00402	NA	NA	NA	NA		CPSF1P1
ENSG00000173698	-5.6	1.97e-07	3.81e-05	-2.51	5.83e-16	1.67e-14	upregulated ADC	protein_coding	ADGRG2
ENSG00000163661	-5.61	3.86e-07	6.6e-05	0.51	0.289363	0.394133	no significant	protein_coding	PTX3
ENSG00000158560	-5.63	1.48e-07	2.98e-05	0.27	0.587435	0.6829	no significant	protein_coding	DYNC1I1
ENSG00000095596	-5.64	1.93e-05	0.00150486	2.21	0.00064131	0.00218163	opposite	protein_coding	CYP26A1
ENSG00000156510	-5.65	4.01e-08	1.07e-05	-2.85	2.14e-20	1.08e-18	upregulated ADC	protein_coding	HKDC1
ENSG00000232306	-5.65	6.74e-05	0.00398	NA	NA	NA	NA		AC012485
ENSG00000103316	-5.66	2.03e-07	3.85e-05	-3.16	1.02e-18	4.14e-17	upregulated ADC	nonsense_mediated_decay	CRYM
ENSG00000187134	-5.66	3.79e-09	1.39e-06	3.04	8.5e-07	5.88e-06	opposite	processed_transcript	AKR1C1
ENSG00000259674	-5.7	4.28e-05	0.00276	NA	NA	NA	NA		AC092868
ENSG00000128242	-5.73	1.14e-07	2.42e-05	-4.19	7.29e-40	2.4e-37	upregulated ADC	protein_coding	GAL3ST1
ENSG00000262188	-5.73	2.61e-07	4.74e-05	NA	NA	NA	NA		LINC01978
ENSG00000133519	-5.74	1.05e-06	0.000148132	-2	1.29e-13	2.74e-12	upregulated ADC	processed_transcript	ZDHHC8P1
ENSG00000227755	-5.77	2.81e-06	0.000323	NA	NA	NA	NA		AP000344
ENSG00000139219	-5.8	4.34e-06	0.000469041	-1.42	0.000655217	0.00222434	no significant	protein_coding	COL2A1
ENSG00000180525	-5.8	6.44e-09	2.15e-06	-4.07	1.41e-46	7.07e-44	upregulated ADC	protein_coding	PRR26
ENSG00000196260	-5.8	2.37e-06	0.000279284	-4.46	2.08e-29	2.63e-27	upregulated ADC	retained_intron	SFTA2
ENSG00000148702	-5.82	2.1e-05	0.00160099	-5.06	2.3e-50	1.43e-47	upregulated ADC	protein_coding	HABP2
ENSG00000185274	-5.82	9.5e-07	0.000139	NA	NA	NA	NA		GALNT17
ENSG00000165973	-5.84	9.07e-09	2.92e-06	NA	NA	NA	NA		NELL1
ENSG00000173557	-5.87	3.88e-07	6.6e-05	-3.69	1.81e-25	1.62e-23	upregulated ADC	protein_coding	C2orf70
ENSG00000157399	-5.88	1.68e-07	3.35e-05	-3.79	1.52e-33	3.06e-31	upregulated ADC	protein_coding	ARSE
ENSG00000142484	-5.9	0.000164	0.00817	NA	NA	NA	NA		TM4SF5
ENSG00000095932	-5.91	1.21e-10	6.93e-08	-4.67	5.72e-71	8.63e-68	upregulated ADC	protein_coding	SMIM24
ENSG00000138100	-5.92	2.93e-05	0.0020953	-2.81	7.13e-13	1.35e-11	upregulated ADC	protein_coding	TRIM54
ENSG00000087495	-5.93	2.36e-08	6.57e-06	-1.87	5.91e-15	1.47e-13	no significant	protein_coding	PHACTR3
ENSG00000150893	-5.96	0.000169311	0.0083866	-3	2.22e-10	2.95e-09	upregulated ADC	protein_coding	FREM2
ENSG00000155754	-6.02	6.9e-08	1.63e-05	1.13	0.0133235	0.0303839	no significant	protein_coding	C2CD6
ENSG00000166292	-6.02	7.76e-07	0.000116836	-1.99	1.05e-06	7.13e-06	no significant	protein_coding	TMEM100
ENSG00000198203	-6.06	2.76e-07	4.98e-05	-4.05	1.3e-47	6.94e-45	upregulated ADC	protein_coding	SULT1C2
ENSG00000238133	-6.09	1.65e-06	0.000211963	-1.39	8e-12	1.31e-10	no significant	antisense	MAP3K20-AS1
ENSG00000261857	-6.13	1.86e-09	7.28e-07	-1.21	0.0140427	0.0317717	no significant	protein_coding	MIA
ENSG00000198597	-6.13	2.02e-05	0.00156	NA	NA	NA	NA		ZNF536
ENSG00000101842	-6.14	6.04e-11	4.11e-08	-3.1	7.25e-41	2.57e-38	upregulated ADC	protein_coding	VSIG1
ENSG00000005981	-6.15	8.35e-07	0.000124	NA	NA	NA	NA		ASB4
ENSG00000178882	-6.17	8.1e-08	1.79e-05	-1.66	1.09e-05	5.83e-05	no significant	protein_coding	RFLNA
ENSG00000250942	-6.3	1.48e-09	6.05e-07	NA	NA	NA	NA		ENPP7P11
ENSG00000235142	-6.31	4.43e-07	7.37e-05	NA	NA	NA	NA		LINC02532
ENSG00000234928	-6.32	8.23e-07	0.000123	NA	NA	NA	NA		LINC01659
ENSG00000074276	-6.34	6e-09	2.04e-06	-4.72	5.32e-131	3.21e-127	upregulated ADC	protein_coding	CDHR2
ENSG00000114248	-6.34	9.93e-05	0.00549748	-4.78	2.99e-24	2.36e-22	upregulated ADC	protein_coding	LRRC31
ENSG00000229719	-6.35	1.46e-08	4.46e-06	NA	NA	NA	NA		MIR194-2HG
ENSG00000100557	-6.36	6.99e-05	0.0041	NA	NA	NA	NA		CCDC198
ENSG00000114638	-6.41	2.83e-05	0.00205673	0.47	0.56296	0.662106	no significant	protein_coding	UPK1B
ENSG00000123843	-6.43	1.19e-05	0.00101989	-4.26	1.23e-25	1.12e-23	upregulated ADC	protein_coding	C4BPB
ENSG00000136574	-6.47	3.51e-05	0.00241649	-3.61	6.47e-13	1.24e-11	upregulated ADC	protein_coding	GATA4
ENSG00000187243	-6.51	3.21e-11	2.36e-08	NA	NA	NA	NA		MAGED4B
ENSG00000259439	-6.52	6.31e-08	1.55e-05	-2.53	2.27e-08	2.11e-07	upregulated ADC	lincRNA	LINC01833
ENSG00000021826	-6.57	7.11e-08	1.65e-05	2.71	0.000593681	0.00204499	opposite	protein_coding	CPS1
ENSG00000101938	-6.6	1.97e-06	0.000246189	-1.29	0.00983563	0.0234497	no significant	protein_coding	CHRDL1
ENSG00000196139	-6.6	4.2e-12	5.07e-09	0.19	0.719248	0.792829	no significant	processed_transcript	AKR1C3
ENSG00000185686	-6.63	1.42e-06	0.00018555	-1.61	0.00197855	0.00583438	no significant	protein_coding	PRAME
ENSG00000139515	-6.72	4.29e-05	0.00276332	-3.58	1.39e-11	2.2e-10	upregulated ADC	protein_coding	PDX1
ENSG00000006611	-6.74	1.84e-05	0.00144898	-4.85	8.69e-31	1.29e-28	upregulated ADC	nonsense_mediated_decay	USH1C
ENSG00000180745	-6.75	1.23e-08	3.91e-06	NA	NA	NA	NA		CLRN3
ENSG00000114455	-6.92	1.45e-07	2.97e-05	NA	NA	NA	NA		HHLA2
ENSG00000198758	-6.97	2.68e-06	0.00030949	-5.43	7.6e-40	2.45e-37	upregulated ADC	protein_coding	EPS8L3
ENSG00000153822	-7.01	8.61e-07	0.000126604	-1.79	0.000270861	0.00102172	no significant	protein_coding	KCNJ16
ENSG00000139540	-7.05	4.35e-13	7.26e-10	NA	NA	NA	NA		SLC39A5
ENSG00000170927	-7.2	1.43e-07	2.94e-05	-2.69	3.47e-10	4.46e-09	upregulated ADC	protein_coding	PKHD1
ENSG00000127324	-7.3	4.84e-08	1.25e-05	-3.32	5.86e-14	1.29e-12	upregulated ADC	protein_coding	TSPAN8
ENSG00000088992	-7.36	4.13e-14	8.43e-11	-1.84	2.72e-07	2.09e-06	no significant	nonsense_mediated_decay	TESC
ENSG00000181195	-7.39	4.9e-07	7.97e-05	NA	NA	NA	NA		PENK
ENSG00000171747	-7.42	1.03e-15	2.37e-12	-5.58	4.17e-64	4.71e-61	upregulated ADC	nonsense_mediated_decay	LGALS4
ENSG00000118513	-7.52	1.76e-13	3.23e-10	-1.32	2.07e-09	2.34e-08	no significant	protein_coding	MYB
ENSG00000160182	-7.55	2.79e-05	0.00204387	-3.07	1.32e-10	1.81e-09	upregulated ADC	protein_coding	TFF1
ENSG00000173702	-7.62	9.17e-11	5.79e-08	-4.36	1.95e-22	1.24e-20	upregulated ADC	protein_coding	MUC13
ENSG00000160181	-7.63	0.000127	0.0066	NA	NA	NA	NA		TFF2
ENSG00000168631	-7.69	3.41e-07	5.98e-05	-1.43	0.0132739	0.0302922	no significant	protein_coding	MUCL3
ENSG00000135100	-7.73	1.13e-07	2.4e-05	NA	NA	NA	NA		HNF1A
ENSG00000137860	-7.74	9.65e-07	0.000139689	-3.95	1.04e-23	7.48e-22	upregulated ADC	protein_coding	SLC28A2
ENSG00000100665	-7.99	4.69e-05	0.00299	NA	NA	NA	NA		SERPINA4
ENSG00000173237	-8.19	2.04e-11	1.88e-08	NA	NA	NA	NA		C11orf86
ENSG00000096088	-8.26	5.09e-09	1.76e-06	NA	NA	NA	NA		PGC
ENSG00000168955	-8.59	1.93e-09	7.41e-07	NA	NA	NA	NA		TM4SF20
ENSG00000132437	-8.68	4.42e-12	5.07e-09	NA	NA	NA	NA		DDC
ENSG00000106927	-8.94	4.36e-10	2.06e-07	-1.99	9.09e-07	6.26e-06	no significant	protein_coding	AMBP
ENSG00000127831	-8.94	1.46e-16	5.37e-13	-5.43	3e-35	6.63e-33	upregulated ADC	protein_coding	VIL1
ENSG00000172367	-9.01	6.41e-10	2.8e-07	NA	NA	NA	NA		PDZD3
ENSG00000225329	-9.22	2.22e-10	1.17e-07	NA	NA	NA	NA		LHFPL3-AS2
ENSG00000112246	-9.31	2.49e-12	3.27e-09	NA	NA	NA	NA		SIM1
ENSG00000196188	-9.34	4.93e-11	3.49e-08	-2.7	2.27e-08	2.11e-07	upregulated ADC	protein_coding	CTSE
ENSG00000138079	-9.36	1.83e-16	5.59e-13	NA	NA	NA	NA		SLC3A1
ENSG00000176165	-9.48	1.73e-10	9.34e-08	NA	NA	NA	NA		FOXG1
ENSG00000099834	-9.53	4.86e-10	2.23e-07	-6.08	9.62e-95	3.48e-91	upregulated ADC	protein_coding	CDHR5
ENSG00000080293	-9.58	6.62e-12	6.84e-09	NA	NA	NA	NA		SCTR
ENSG00000175311	-9.58	2.46e-11	2.15e-08	NA	NA	NA	NA		ANKS4B
ENSG00000169903	-9.74	2.38e-10	1.21e-07	NA	NA	NA	NA		TM4SF4
ENSG00000101076	-9.8	7.69e-13	1.18e-09	-5.54	2.89e-56	2.28e-53	upregulated ADC	protein_coding	HNF4A
ENSG00000241388	-10.02	3.15e-11	2.36e-08	NA	NA	NA	NA		HNF1A-AS1
ENSG00000184434	-10.11	1.69e-10	9.34e-08	NA	NA	NA	NA		LRRC19
ENSG00000164266	-10.7	2.99e-27	5.5e-23	-1.89	0.000435188	0.00156272	no significant	protein_coding	SPINK1
ENSG00000165376	-12.15	1.02e-22	9.41e-19	NA	NA	NA	NA		CLDN2
ENSG00000066405	-13.11	1.17e-16	5.37e-13	NA	NA	NA	NA		CLDN18
