# Supplementary material for: Dysregulation of Transcription Factor Networks Unveils Different Pathways in Human Papillomavirus 16-Positive Squamous Cell Carcinoma and Adenocarcinoma of the Uterine Cervix
Source: Front Oncol. 2021 May 19;11:626187. doi: 10.3389/fonc.2021.626187 (PMC8170088; doi:10.3389/fonc.2021.626187)
Supplement: Supplementary file 10 [file Table_4.xlsx]

## Sheet: Table S4_lncRNA_RNAseq_qPCR
Supplementary Table 4: Long non-coding (lncRNA) genes differentially expressed between cervical squamous cell carcinoma and adenocarcinoma detected by RNA sequencing that were select for quantitative polimerase chain reaction experiment, using contitutive RPLP0 gene transcript as endogenous control.
Gene symbol*	Ensembl ID		Alternative gene annotation		Gene name	Gene Type	log2 FC	Pair primer sequences	Amplicon size
	Gene	Transcript	LNCipedia	GRCh37 version
DSG1-AS1	ENSG00000205488	ENST00000542093	DSG1-AS1	RP11-534N16.1	DSG1 antisense RNA 1	antisense RNA	11.0085	F:GACCAGGATGAGAAGCCAACA	91 bp
								R:TCGGAAGATCTAGGTCCCAGT
CALML3-AS1	ENSG00000266729	ENST00000578477	CALML3-AS1		CALML3 antisense RNA 1	antisense RNA	7.68074	F:TTGGAGGTAGCCTGTGATGC	143 bp
								R:CAAAGTGGCTTTGGCATCGG
IGFL2-AS1	ENSG00000268621	ENST00000599817	IGFL2-AS1	AC006262.5	IGFL2 antisense RNA 1	antisense RNA	7.67753	F:AGCCAACAAGAATGAAGAAGTGG	71 bp
								R:TTCACACCTCTTCCGCTGTC
TINCR	ENSG00000250742	ENST00000508564	lnc-TINCR-1		TINCR ubiquitin domain containing	lincRNA	5.7242	F:CAGAACACCCCTGATTAGCCA	80bp
								R:CAAGGTCTGGAACAAGCTGC
LINC01833	ENSG00000259439	ENST00000437916	LINC01833	RP11-89K21.1	long intergenic non-protein coding RNA 1833	lincRNA	-6.51778	F:CCTCAAGTCTTTGGAACCACACT	87 bp
								R:TCTCCTTGGTTTCTGCTTGCC
LINC02381	ENSG00000223573	ENST00000646675	lnc-HOXC4-4	RP11-834C11.4	long intergenic non-protein coding RNA 2381	lincRNA	-4.72633	F:GATCTCACTCCAGGGTCTG	81bp
								R:GAGTGTCTGAAGCAGTGTG
RPLP0	ENSG00000089157	ENST00000551150		RPLP0	ribosomal protein lateral stalk subunit P0	protein coding	none	F:CCTCATATCCGGGGGAATGTG	95bp
								R:GCAGCAGCTGGCACCTTATTG
*Gene annotation was updated in the GRCh38 human genome version.
Alternative long non-coding (lnc) RNA gene annotation was obtained from LNCipedia [75] and Ensembl gene annotation from GRCh37 human genome version databases.
All genes were differentially expressed between cervical SSC and ADC with |log2(FC)| > 2 and false discovery rate (FDR) < 0.01
Positive log2 FC values reflects genes with higher expression levels in cervical SCC than in cervical ADC; negative log2 FC values are the opposite.
lincRNA: long intergenic non-coding RNA.
