# Supplementary material for: Dysregulation of Transcription Factor Networks Unveils Different Pathways in Human Papillomavirus 16-Positive Squamous Cell Carcinoma and Adenocarcinoma of the Uterine Cervix
Source: Front Oncol. 2021 May 19;11:626187. doi: 10.3389/fonc.2021.626187 (PMC8170088; doi:10.3389/fonc.2021.626187)
Supplement: Supplementary file 11 [file Table_5.xlsx]

## Sheet: Table S5_miRNA_predictions
Supplementary Table 5: In silico predictions of microRNA (miRNA) targeting messenger RNA (mRNA) from selected MODY transcription factor genes.
Gene	miRDIP	miRmap	TargetScan	miRDB	DIANA microT-CDS
FOXA2	hsa-miR-96-5p and hsa-miR-28-3p	no prediction	no prediction	no prediction	no prediction
FOXA3	hsa-miR-96-5p and hsa-miR-28-3p	hsa-miR-96-5p	hsa-miR-96-5p	no prediction	no prediction
HNF1A	hsa-miR-96-5p and hsa-miR-28-3p	hsa-miR-96-5p	hsa-miR-96-5p	no prediction	hsa-miR-96-5p
HNF4A	hsa-miR-96-5p and hsa-miR-28-3p	no prediction	hsa-miR-96-5p	no prediction	hsa-miR-96-5p
HNF4G	hsa-miR-96-5p and hsa-miR-28-3p	hsa-miR-28-3p	no prediction	no prediction	no prediction
PAX6	hsa-miR-96-5p and hsa-miR-28-3p	hsa-miR-96-5p and hsa-miR-28-3p	hsa-miR-96-5p and hsa-miR-28-3p	no prediction	hsa-miR-96-5p and hsa-miR-28-3p
PDX1	hsa-miR-96-5p and hsa-miR-28-3p	no prediction	no prediction	no prediction	no prediction
mirDIP [78], available at http://ophid.utoronto.ca/mirDIP/
mirMap [79], available at https://mirmap.ezlab.org/
TargetScan [80], available at http://www.targetscan.org/
miRDB [81], available at http://www.mirdb.org/
DIANA-microT [82], available at http://diana.imis.athena-innovation.gr/DianaTools
