# Supplementary material for: Dysregulation of Transcription Factor Networks Unveils Different Pathways in Human Papillomavirus 16-Positive Squamous Cell Carcinoma and Adenocarcinoma of the Uterine Cervix
Source: Front Oncol. 2021 May 19;11:626187. doi: 10.3389/fonc.2021.626187 (PMC8170088; doi:10.3389/fonc.2021.626187)
Supplement: Supplementary file 12 [file Table_6.xlsx]

## Sheet: Suppl Table 6 SCCvsADC
Supplementary Table 6 : Differentially expressed genes between cervical squamous cell carcinoma (SCC) and adenocarcinoma (ADC) samples from our study.
Genes were selected based on FDR <= 0.01 and |logFC| >= 2.0
FDR: false discovery rate
logFC: log2 fold change
Ensembl Gene	logFC	p-value	FDR	Gene Symbol
ENSG00000166634	13.277	0.000177427	0.00861633	SERPINB12
ENSG00000159516	12.8172	0.000176894	0.00861633	SPRR2G
ENSG00000187054	12.0159	2.00901e-06	0.00024888	TMPRSS11A
ENSG00000143536	11.5057	6.29135e-05	0.00378657	CRNN
ENSG00000137975	11.3404	3.59562e-20	2.20256e-16	CLCA2
ENSG00000196344	11.2227	1.8197e-07	3.59576e-05	ADH7
ENSG00000163209	11.1823	5.91739e-08	1.46951e-05	SPRR3
ENSG00000189001	11.1075	1.35076e-05	0.00111952	SBSN
ENSG00000203785	11.0878	2.32526e-05	0.00174105	SPRR2E
ENSG00000169469	11.0874	4.76349e-09	1.71644e-06	SPRR1B
ENSG00000266729	11.0085	5.56525e-05	0.00345515	DSG1-AS1
ENSG00000153802	10.9422	3.05975e-11	2.36195e-08	TMPRSS11D
ENSG00000178372	10.8252	1.20625e-05	0.00102626	CALML5
ENSG00000178363	10.8029	5.91666e-10	2.65196e-07	CALML3
ENSG00000169509	10.7646	1.14951e-05	0.00100096	CRCT1
ENSG00000241794	10.7464	6.76396e-08	1.6143e-05	SPRR2A
ENSG00000163216	10.7029	4.45351e-07	7.37317e-05	SPRR2D
ENSG00000229035	10.6989	1.18924e-05	0.00101989	SPRR2C
ENSG00000171401	10.6376	2.85682e-06	0.000326086	KRT13
ENSG00000163207	10.6268	2.93839e-09	1.10202e-06	IVL
ENSG00000087128	10.5803	1.19124e-10	6.92547e-08	TMPRSS11E
ENSG00000197641	10.5533	2.69913e-11	2.25463e-08	SERPINB13
ENSG00000167754	10.5347	1.72721e-05	0.00136815	KLK5
ENSG00000170477	10.4287	2.45735e-06	0.000287635	KRT4
ENSG00000175121	10.3875	3.01719e-05	0.00214911	WFDC5
ENSG00000143556	10.3868	4.98235e-09	1.76078e-06	S100A7
ENSG00000204544	10.2757	1.08613e-06	0.000150073	MUC21
ENSG00000256462	10.2369	1.09764e-07	2.40135e-05	AL732437
ENSG00000169474	10.203	2.46396e-07	4.52803e-05	SPRR1A
ENSG00000006059	10.1926	8.35589e-05	0.00472481	KRT33A
ENSG00000140519	9.92562	6.69847e-12	6.83877e-09	RHCG
ENSG00000128510	9.85264	6.73448e-08	1.6143e-05	CPA4
ENSG00000186847	9.77527	1.19322e-05	0.00101989	KRT14
ENSG00000159527	9.69212	1.11077e-07	2.40148e-05	PGLYRP3
ENSG00000184330	9.68896	2.31003e-07	4.28802e-05	S100A7A
ENSG00000170465	9.66003	3.302e-06	0.000366549	KRT6C
ENSG00000189051	9.5858	3.898e-06	0.00042639	RNF222
ENSG00000094796	9.5018	9.32946e-05	0.00524304	KRT31
ENSG00000170426	9.27515	0.000136369	0.0070395	SDR9C7
ENSG00000163218	9.18816	8.92586e-06	0.000820153	PGLYRP4
ENSG00000134757	9.00676	4.14019e-10	2.00222e-07	DSG3
ENSG00000166869	8.85119	1.01966e-05	0.000914061	CHP2
ENSG00000256812	8.83234	7.84302e-08	1.7794e-05	CAPNS2
ENSG00000134762	8.70121	1.59829e-09	6.38516e-07	DSC3
ENSG00000205420	8.44317	6.77856e-10	2.89697e-07	KRT6A
ENSG00000169594	8.38191	3.27848e-10	1.62834e-07	BNC1
ENSG00000162039	8.37789	3.6819e-05	0.00248618	MEIOB
ENSG00000136695	8.36619	2.26397e-05	0.00171075	IL36RN
ENSG00000186832	8.35497	2.07532e-07	3.89165e-05	KRT16
ENSG00000226145	8.14565	0.000171682	0.00848118	KRT16P6
ENSG00000104055	8.01989	7.30284e-06	0.000688227	TGM5
ENSG00000188505	7.82861	8.81043e-11	5.78248e-08	NCCRP1
ENSG00000121552	7.82164	7.57843e-08	1.74086e-05	CSTA
ENSG00000260581	7.80966	0.000111156	0.00606145	AC011374
ENSG00000188089	7.77354	2.07126e-05	0.00159262	PLA2G4E
ENSG00000165799	7.70689	5.87454e-07	9.30658e-05	RNASE7
ENSG00000205488	7.68074	2.02748e-08	5.93064e-06	CALML3-AS1
ENSG00000268621	7.67753	4.57432e-05	0.002929	IGFL2-AS1
ENSG00000016602	7.65974	2.60567e-05	0.00191538	CLCA4
ENSG00000172548	7.58335	3.22208e-06	0.000362942	NIPAL4
ENSG00000136688	7.54771	8.21366e-05	0.00468765	IL36G
ENSG00000186081	7.54281	2.03146e-06	0.00024888	KRT5
ENSG00000189280	7.54167	6.78799e-16	1.78204e-12	GJB5
ENSG00000125998	7.43396	1.75141e-06	0.000222429	FAM83C
ENSG00000178934	7.43306	1.139e-05	0.000996736	LGALS7B
ENSG00000183347	7.16982	9.16281e-06	0.000833589	GBP6
ENSG00000171346	7.13651	1.69415e-05	0.00134777	KRT15
ENSG00000170423	7.01678	1.48856e-05	0.00122122	KRT78
ENSG00000171517	7.00816	1.0835e-11	1.04798e-08	LPAR3
ENSG00000069812	6.91628	1.72939e-12	2.44469e-09	HES2
ENSG00000120471	6.83962	0.000214767	0.00996658	TP53AIP1
ENSG00000073282	6.83077	6.54222e-07	0.000101031	TP63
ENSG00000145107	6.809	0.00021597	0.00999719	TM4SF19
ENSG00000105427	6.80368	0.000146281	0.00741786	CNFN
ENSG00000206073	6.7857	4.0446e-06	0.000439808	SERPINB4
ENSG00000141579	6.58159	1.07191e-06	0.000149231	ZNF750
ENSG00000205076	6.43285	1.35332e-06	0.000180217	LGALS7
ENSG00000165794	6.35758	5.20404e-05	0.00326398	SLC39A2
ENSG00000103546	6.28733	0.000111911	0.00608457	SLC6A2
ENSG00000175315	6.27909	3.783e-05	0.00251885	CST6
ENSG00000081277	6.25764	6.64368e-06	0.000639219	PKP1
ENSG00000143546	6.25358	1.11942e-06	0.000153519	S100A8
ENSG00000088726	6.23329	4.90947e-06	0.000512621	TMEM40
ENSG00000185668	6.2092	0.000106434	0.00583863	POU3F1
ENSG00000141485	6.17507	0.00017791	0.00861633	SLC13A5
ENSG00000109101	6.16247	7.20969e-06	0.00068295	FOXN1
ENSG00000166535	6.05888	3.96292e-05	0.00261966	A2ML1
ENSG00000147697	5.87081	2.48304e-06	0.000288803	GSDMC
ENSG00000057149	5.83895	9.43843e-06	0.000854434	SERPINB3
ENSG00000185479	5.7921	0.000142386	0.00728867	KRT6B
ENSG00000165548	5.74798	4.90203e-06	0.000512621	TMEM63C
ENSG00000223573	5.7242	2.33063e-05	0.00174105	TINCR
ENSG00000163141	5.61619	1.60224e-05	0.00130285	BNIPL
ENSG00000092295	5.58806	0.000146525	0.00741786	TGM1
ENSG00000196754	5.54144	2.03314e-08	5.93064e-06	S100A2
ENSG00000129194	5.46899	1.40298e-08	4.36992e-06	SOX15
ENSG00000177627	5.40507	7.63407e-05	0.0043841	C12orf54
ENSG00000163220	5.38701	2.24277e-06	0.000269382	S100A9
ENSG00000124466	5.29978	2.02803e-07	3.84582e-05	LYPD3
ENSG00000234964	5.00579	2.06383e-06	0.000251172	FABP5P7
ENSG00000164687	4.9792	8.60367e-06	0.000798534	FABP5
ENSG00000138271	4.95914	7.08471e-07	0.0001076	GPR87
ENSG00000164520	4.85777	0.000190887	0.00911151	RAET1E
ENSG00000158055	4.83505	1.04434e-05	0.00092268	GRHL3
ENSG00000180739	4.8344	7.94203e-08	1.77989e-05	S1PR5
ENSG00000131650	4.80639	0.000176491	0.00861633	KREMEN2
ENSG00000108244	4.79462	6.23066e-05	0.00377683	KRT23
ENSG00000267139	4.77665	4.10927e-05	0.00268741	AC005262
ENSG00000136155	4.77569	3.18317e-05	0.00224127	SCEL
ENSG00000163032	4.76962	5.13666e-05	0.00323275	VSNL1
ENSG00000197632	4.60017	3.4123e-05	0.00236023	SERPINB2
ENSG00000131746	4.4278	6.47403e-06	0.000629488	TNS4
ENSG00000197191	4.38582	0.000186525	0.00892648	CYSRT1
ENSG00000081985	4.34256	1.5782e-05	0.001289	IL12RB2
ENSG00000139547	4.28827	3.29977e-05	0.00229696	RDH16
ENSG00000169860	4.23897	4.55e-06	0.000486136	P2RY1
ENSG00000265190	4.01788	5.68615e-05	0.0034948	ANXA8
ENSG00000151136	3.8809	0.000116837	0.00620554	BTBD11
ENSG00000152137	3.8379	2.92341e-05	0.0020953	HSPB8
ENSG00000134755	3.81952	6.41073e-05	0.003825	DSC2
ENSG00000132746	3.77221	0.000177011	0.00861633	ALDH3B2
ENSG00000163472	3.75538	3.58114e-05	0.00243743	TMEM79
ENSG00000175793	3.74022	4.36631e-05	0.00280558	SFN
ENSG00000104140	3.54829	6.13574e-07	9.63731e-05	RHOV
ENSG00000112378	3.43001	0.000140307	0.00720232	PERP
ENSG00000079215	3.41828	0.000193671	0.00922047	SLC1A3
ENSG00000113070	3.32149	0.000120549	0.00632954	HBEGF
ENSG00000175984	3.31806	0.000113249	0.00611552	DENND2C
ENSG00000143369	3.26223	6.97506e-06	0.000664149	ECM1
ENSG00000099260	3.04583	0.000160393	0.00807546	PALMD
ENSG00000069849	2.97249	0.000112352	0.00609056	ATP1B3
ENSG00000147394	2.86147	0.000163308	0.00815521	ZNF185
ENSG00000110400	2.80462	4.98261e-05	0.00314658	NECTIN1
ENSG00000060558	2.6357	0.000161448	0.00809121	GNA15
ENSG00000118985	2.35082	0.000178169	0.00861633	ELL2
ENSG00000144354	-1.74914	0.000137781	0.00709246	CDCA7
ENSG00000101577	-1.80199	0.000197546	0.00936285	LPIN2
ENSG00000109084	-1.97617	1.9052e-06	0.000239808	TMEM97
ENSG00000152990	-2.02491	0.000121316	0.00635163	ADGRA3
ENSG00000110042	-2.19479	3.85004e-05	0.00255423	DTX4
ENSG00000196730	-2.20532	0.000100172	0.00552809	DAPK1
ENSG00000266714	-2.33042	1.05595e-06	0.000148132	MYO15B
ENSG00000168237	-2.43734	0.000115425	0.0061662	GLYCTK
ENSG00000135002	-2.50424	9.36468e-05	0.00524679	RFK
ENSG00000120306	-2.60591	4.81831e-06	0.000508885	CYSTM1
ENSG00000154309	-2.62671	0.000165504	0.0082202	DISP1
ENSG00000136383	-2.65657	8.25814e-05	0.00469845	ALPK3
ENSG00000155760	-2.83377	3.71257e-05	0.00248618	FZD7
ENSG00000134138	-2.84251	1.63378e-05	0.00131684	MEIS2
ENSG00000182600	-2.84469	0.000129969	0.00674699	SNORC
ENSG00000127418	-2.8694	5.68343e-07	9.08212e-05	FGFRL1
ENSG00000095739	-2.89511	1.62623e-05	0.00131653	BAMBI
ENSG00000171914	-2.92779	1.28942e-06	0.000174233	TLN2
ENSG00000274383	-2.92792	0.000136131	0.0070395	AC103691
ENSG00000108846	-2.97613	7.57093e-06	0.000709851	ABCC3
ENSG00000196371	-2.98673	1.89846e-05	0.0014846	FUT4
ENSG00000108187	-3.06327	2.10578e-06	0.000254591	PBLD
ENSG00000134508	-3.0647	2.30734e-06	0.000275338	CABLES1
ENSG00000166682	-3.06886	1.88791e-05	0.00148265	TMPRSS5
ENSG00000176428	-3.12901	7.60078e-05	0.00437867	VPS37D
ENSG00000224858	-3.13432	0.000209383	0.00974133	RPL29P11
ENSG00000181085	-3.15855	7.1733e-05	0.00419756	MAPK15
ENSG00000149260	-3.18714	1.87861e-07	3.67269e-05	CAPN5
ENSG00000007402	-3.24945	7.58956e-05	0.00437867	CACNA2D2
ENSG00000161040	-3.25128	0.000113478	0.00611552	FBXL13
ENSG00000005187	-3.28134	3.57253e-05	0.00243743	ACSM3
ENSG00000145217	-3.33858	1.15472e-05	0.00100096	SLC26A1
ENSG00000253368	-3.33933	7.19504e-05	0.00419756	TRNP1
ENSG00000134627	-3.35295	5.26412e-06	0.000543476	PIWIL4
ENSG00000185483	-3.38042	2.3555e-05	0.00175251	ROR1
ENSG00000183092	-3.44704	0.000203916	0.0096046	BEGAIN
ENSG00000165810	-3.45799	2.02247e-05	0.00156164	BTNL9
ENSG00000161682	-3.45893	7.57744e-05	0.00437867	FAM171A2
ENSG00000175538	-3.47271	6.34049e-07	9.8745e-05	KCNE3
ENSG00000101342	-3.47407	3.41634e-05	0.00236023	TLDC2
ENSG00000174827	-3.47686	0.000117536	0.00622467	PDZK1
ENSG00000029534	-3.50657	2.60409e-05	0.00191538	ANK1
ENSG00000136014	-3.52113	7.75956e-05	0.00444229	USP44
ENSG00000122778	-3.52459	9.89373e-05	0.00549296	KIAA1549
ENSG00000102048	-3.53724	4.94017e-05	0.00313054	ASB9
ENSG00000167037	-3.54382	6.6721e-05	0.00395526	SGSM1
ENSG00000076716	-3.56451	0.000115011	0.00616199	GPC4
ENSG00000183833	-3.58278	0.000203742	0.0096046	MAATS1
ENSG00000019102	-3.58438	5.85112e-05	0.0035842	VSIG2
ENSG00000132170	-3.61089	5.2436e-06	0.000543476	PPARG
ENSG00000255085	-3.62565	6.40699e-06	0.000626283	AF186192
ENSG00000105479	-3.67239	2.82163e-05	0.00205673	CCDC114
ENSG00000140675	-3.68424	0.000114613	0.00615861	SLC5A2
ENSG00000151012	-3.70477	5.73431e-06	0.000579008	SLC7A11
ENSG00000231764	-3.71745	5.59222e-05	0.00346021	DLX6-AS1
ENSG00000140470	-3.72566	3.1647e-05	0.00223683	ADAMTS17
ENSG00000228037	-3.73368	0.000103843	0.00571354	AL139246
ENSG00000211454	-3.75123	6.02438e-06	0.000598433	AKR7L
ENSG00000178752	-3.76603	1.64769e-05	0.00132225	ERFE
ENSG00000095539	-3.77114	3.20392e-07	5.71636e-05	SEMA4G
ENSG00000144857	-3.79322	9.52719e-06	0.000858241	BOC
ENSG00000114805	-3.82028	2.93025e-05	0.0020953	PLCH1
ENSG00000178623	-3.84002	4.81722e-07	7.90411e-05	GPR35
ENSG00000168811	-3.85734	0.000120349	0.00632954	IL12A
ENSG00000133083	-3.86011	0.00011942	0.00630624	DCLK1
ENSG00000002726	-3.869	0.000208088	0.00973035	AOC1
ENSG00000140090	-3.87761	4.00386e-05	0.00263723	SLC24A4
ENSG00000224093	-3.89899	4.89214e-05	0.00311083	AL109613
ENSG00000105852	-3.9001	0.000144154	0.00735865	PON3
ENSG00000124602	-3.90197	2.24011e-08	6.33332e-06	UNC5CL
ENSG00000160867	-3.93886	2.02817e-06	0.00024888	FGFR4
ENSG00000180336	-3.95035	8.3319e-05	0.00472481	MEIOC
ENSG00000254609	-3.9692	0.000179162	0.00864163	AC136443
ENSG00000101134	-3.98953	1.31523e-05	0.00110365	DOK5
ENSG00000198944	-4.00088	5.33979e-06	0.000548208	SOWAHA
ENSG00000268869	-4.00519	3.22556e-05	0.00226245	ESPNP
ENSG00000240694	-4.01647	0.000161586	0.00809121	PNMA2
ENSG00000146215	-4.0206	1.75503e-06	0.000222429	CRIP3
ENSG00000092421	-4.02625	4.2732e-05	0.00276332	SEMA6A
ENSG00000157315	-4.03186	2.27144e-05	0.00171075	TMED6
ENSG00000188993	-4.03755	3.31105e-06	0.000366549	LRRC66
ENSG00000188761	-4.06633	5.35647e-05	0.00333681	BCL2L15
ENSG00000069764	-4.07558	6.623e-05	0.00393886	PLA2G10
ENSG00000137731	-4.10732	1.41181e-05	0.00116344	FXYD2
ENSG00000120337	-4.11347	5.68136e-05	0.0034948	TNFSF18
ENSG00000204610	-4.12157	0.000145217	0.00739238	TRIM15
ENSG00000148935	-4.12353	1.35242e-05	0.00111952	GAS2
ENSG00000170439	-4.12649	2.55001e-05	0.00188958	METTL7B
ENSG00000101049	-4.13486	2.22114e-05	0.00168669	SGK2
ENSG00000006377	-4.13525	4.36448e-06	0.000469041	DLX6
ENSG00000132639	-4.17598	4.16656e-05	0.00271521	SNAP25
ENSG00000250986	-4.17728	0.000149615	0.0075535	LINC02600
ENSG00000013297	-4.21194	0.000124849	0.00651804	CLDN11
ENSG00000197705	-4.23339	0.000183579	0.00880843	KLHL14
ENSG00000228065	-4.23634	8.50792e-05	0.00479602	LINC01515
ENSG00000223403	-4.24164	6.30511e-05	0.00378657	MEG9
ENSG00000154277	-4.25889	1.02646e-05	0.000915694	UCHL1
ENSG00000198756	-4.25889	7.62154e-06	0.00071097	COLGALT2
ENSG00000160183	-4.28111	1.36544e-07	2.85144e-05	TMPRSS3
ENSG00000260740	-4.2992	3.55803e-06	0.000391532	AC026471
ENSG00000164749	-4.30423	0.000116681	0.00620554	HNF4G
ENSG00000160191	-4.31078	2.97747e-06	0.000337759	PDE9A
ENSG00000214145	-4.33931	6.0203e-05	0.00367558	LINC00887
ENSG00000183091	-4.34359	4.04193e-05	0.0026528	NEB
ENSG00000091129	-4.34651	3.28738e-05	0.00229696	NRCAM
ENSG00000188833	-4.36182	9.58203e-05	0.00535225	ENTPD8
ENSG00000105650	-4.37383	3.23897e-06	0.000362942	PDE4C
ENSG00000140538	-4.38306	0.000182828	0.00879535	NTRK3
ENSG00000170558	-4.41182	2.87159e-05	0.00207761	CDH2
ENSG00000204128	-4.41768	5.34626e-05	0.00333681	C2orf72
ENSG00000129596	-4.42625	3.65539e-05	0.00247879	CDO1
ENSG00000186715	-4.46207	4.76733e-08	1.25156e-05	MST1L
ENSG00000151632	-4.46833	6.17122e-05	0.00375525	AKR1C2
ENSG00000256802	-4.5003	5.85933e-06	0.000588398	AC022613
ENSG00000130055	-4.50792	9.88476e-05	0.00549296	GDPD2
ENSG00000108830	-4.52065	1.39831e-06	0.000184868	RND2
ENSG00000260704	-4.52493	0.000206285	0.00967068	LINC00543
ENSG00000118094	-4.52878	1.6829e-05	0.00134464	TREH
ENSG00000173404	-4.57013	9.12059e-06	0.000833589	INSM1
ENSG00000119547	-4.59947	1.3235e-05	0.00110555	ONECUT2
ENSG00000124440	-4.62187	9.79484e-07	0.000140625	HIF3A
ENSG00000169760	-4.62278	7.32129e-05	0.0042577	NLGN1
ENSG00000172000	-4.64694	6.11438e-06	0.000604108	ZNF556
ENSG00000165194	-4.66013	3.16048e-05	0.00223683	PCDH19
ENSG00000146197	-4.67351	0.00010755	0.00588231	SCUBE3
ENSG00000124920	-4.69584	9.44795e-11	5.7875e-08	MYRF
ENSG00000204616	-4.70258	5.92301e-06	0.000591561	TRIM31
ENSG00000137558	-4.70561	3.38283e-07	5.97624e-05	PI15
ENSG00000214548	-4.70901	5.4503e-07	8.78598e-05	MEG3
ENSG00000250742	-4.72633	1.24318e-09	5.19226e-07	LINC02381
ENSG00000187957	-4.76803	1.0443e-05	0.00092268	DNER
ENSG00000175356	-4.77226	6.64125e-07	0.000101705	SCUBE2
ENSG00000136883	-4.80709	6.64299e-06	0.000639219	KIF12
ENSG00000129204	-4.83046	3.52927e-05	0.00242005	USP6
ENSG00000198768	-4.87877	0.00020931	0.00974133	APCDD1L
ENSG00000146038	-4.88463	1.27724e-05	0.00108166	DCDC2
ENSG00000152953	-4.9219	2.14064e-08	6.14666e-06	STK32B
ENSG00000159263	-4.93494	1.56688e-06	0.000202779	SIM2
ENSG00000154864	-4.93806	5.00827e-08	1.26078e-05	PIEZO2
ENSG00000135097	-4.94909	1.19492e-06	0.00016266	MSI1
ENSG00000145864	-4.95744	6.316e-06	0.000620691	GABRB2
ENSG00000196092	-4.98728	8.74213e-06	0.000807307	PAX5
ENSG00000149295	-5.03739	6.24779e-05	0.00377683	DRD2
ENSG00000084734	-5.0415	6.84657e-09	2.24678e-06	GCKR
ENSG00000229155	-5.06067	1.3109e-05	0.00110365	LINC02038
ENSG00000168004	-5.06128	0.000197681	0.00936285	HRASLS5
ENSG00000166866	-5.07821	3.16484e-08	8.61879e-06	MYO1A
ENSG00000135773	-5.11281	3.70181e-05	0.00248618	CAPN9
ENSG00000170608	-5.11388	2.08802e-05	0.00159882	FOXA3
ENSG00000165349	-5.11755	3.72041e-05	0.00248618	SLC7A3
ENSG00000203697	-5.15744	1.30316e-06	0.000174805	CAPN8
ENSG00000079112	-5.17177	6.70163e-06	0.000641437	CDH17
ENSG00000146530	-5.20212	1.42366e-06	0.00018555	VWDE
ENSG00000102837	-5.21781	6.39058e-05	0.003825	OLFM4
ENSG00000169994	-5.25104	3.18919e-08	8.61879e-06	MYO7B
ENSG00000139874	-5.26663	1.05894e-05	0.000931109	SSTR1
ENSG00000009694	-5.27841	0.000176199	0.00861633	TENM1
ENSG00000171234	-5.28977	0.00017469	0.00860665	UGT2B7
ENSG00000112319	-5.30144	2.34246e-06	0.000277725	EYA4
ENSG00000185269	-5.32975	3.62658e-07	6.28733e-05	NOTUM
ENSG00000187867	-5.36247	1.7376e-08	5.23472e-06	PALM3
ENSG00000140873	-5.36275	5.49689e-06	0.000561202	ADAMTS18
ENSG00000177103	-5.36782	4.42934e-07	7.37317e-05	DSCAML1
ENSG00000170579	-5.39184	4.98076e-08	1.26078e-05	DLGAP1
ENSG00000107518	-5.42874	9.96584e-07	0.000141971	ATRNL1
ENSG00000015520	-5.44638	4.75799e-06	0.00050542	NPC1L1
ENSG00000153707	-5.46574	5.67332e-06	0.000576014	PTPRD
ENSG00000214076	-5.48652	6.81907e-05	0.00401647	CPSF1P1
ENSG00000173698	-5.60027	1.96808e-07	3.80709e-05	ADGRG2
ENSG00000163661	-5.61153	3.86209e-07	6.60386e-05	PTX3
ENSG00000158560	-5.63196	1.47514e-07	2.97896e-05	DYNC1I1
ENSG00000095596	-5.63909	1.93257e-05	0.00150486	CYP26A1
ENSG00000156510	-5.64586	4.01221e-08	1.06859e-05	HKDC1
ENSG00000232306	-5.64778	6.73537e-05	0.00397993	AC012485
ENSG00000187134	-5.65889	3.78798e-09	1.39223e-06	AKR1C1
ENSG00000103316	-5.66353	2.02995e-07	3.84582e-05	CRYM
ENSG00000259674	-5.69996	4.27934e-05	0.00276332	AC092868
ENSG00000262188	-5.72539	2.60593e-07	4.7415e-05	LINC01978
ENSG00000128242	-5.73236	1.14418e-07	2.41685e-05	GAL3ST1
ENSG00000133519	-5.73813	1.05035e-06	0.000148132	ZDHHC8P1
ENSG00000227755	-5.76784	2.81331e-06	0.000323126	AP000344
ENSG00000196260	-5.79954	2.3708e-06	0.000279284	SFTA2
ENSG00000139219	-5.80235	4.34057e-06	0.000469041	COL2A1
ENSG00000180525	-5.80406	6.44001e-09	2.15178e-06	PRR26
ENSG00000185274	-5.81843	9.50296e-07	0.0001386	GALNT17
ENSG00000148702	-5.81921	2.09957e-05	0.00160099	HABP2
ENSG00000165973	-5.84497	9.06559e-09	2.92278e-06	NELL1
ENSG00000173557	-5.8669	3.88103e-07	6.60386e-05	C2orf70
ENSG00000157399	-5.87639	1.67576e-07	3.34732e-05	ARSE
ENSG00000142484	-5.8995	0.000164136	0.00817431	TM4SF5
ENSG00000095932	-5.90681	1.20594e-10	6.92547e-08	SMIM24
ENSG00000138100	-5.92459	2.92614e-05	0.0020953	TRIM54
ENSG00000087495	-5.92905	2.36136e-08	6.57495e-06	PHACTR3
ENSG00000150893	-5.95775	0.000169311	0.0083866	FREM2
ENSG00000166292	-6.01775	7.75645e-07	0.000116836	TMEM100
ENSG00000155754	-6.02297	6.90209e-08	1.62615e-05	C2CD6
ENSG00000198203	-6.06436	2.76172e-07	4.97569e-05	SULT1C2
ENSG00000238133	-6.08605	1.64938e-06	0.000211963	MAP3K20-AS1
ENSG00000261857	-6.12841	1.86228e-09	7.28151e-07	MIA
ENSG00000198597	-6.13002	2.01923e-05	0.00156164	ZNF536
ENSG00000101842	-6.13752	6.03802e-11	4.10966e-08	VSIG1
ENSG00000005981	-6.14775	8.3541e-07	0.000123809	ASB4
ENSG00000178882	-6.16636	8.09628e-08	1.79259e-05	RFLNA
ENSG00000250942	-6.30128	1.48033e-09	6.04532e-07	ENPP7P11
ENSG00000235142	-6.31326	4.43125e-07	7.37317e-05	LINC02532
ENSG00000234928	-6.31601	8.23164e-07	0.000122986	LINC01659
ENSG00000114248	-6.33601	9.93178e-05	0.00549748	LRRC31
ENSG00000074276	-6.33737	5.9953e-09	2.04029e-06	CDHR2
ENSG00000229719	-6.35398	1.45646e-08	4.46091e-06	MIR194-2HG
ENSG00000100557	-6.36025	6.99083e-05	0.00410449	CCDC198
ENSG00000114638	-6.40962	2.83154e-05	0.00205673	UPK1B
ENSG00000123843	-6.42611	1.19174e-05	0.00101989	C4BPB
ENSG00000136574	-6.46877	3.51093e-05	0.00241649	GATA4
ENSG00000187243	-6.51296	3.21319e-11	2.36195e-08	MAGED4B
ENSG00000259439	-6.51778	6.31267e-08	1.54677e-05	LINC01833
ENSG00000021826	-6.56633	7.11368e-08	1.65479e-05	CPS1
ENSG00000101938	-6.59502	1.9693e-06	0.000246189	CHRDL1
ENSG00000196139	-6.59651	4.19808e-12	5.07428e-09	AKR1C3
ENSG00000185686	-6.63094	1.41539e-06	0.00018555	PRAME
ENSG00000139515	-6.71814	4.28549e-05	0.00276332	PDX1
ENSG00000006611	-6.74487	1.83715e-05	0.00144898	USH1C
ENSG00000180745	-6.75369	1.23464e-08	3.91188e-06	CLRN3
ENSG00000114455	-6.91868	1.45228e-07	2.9654e-05	HHLA2
ENSG00000198758	-6.96923	2.67774e-06	0.00030949	EPS8L3
ENSG00000153822	-7.00611	8.61155e-07	0.000126604	KCNJ16
ENSG00000139540	-7.04915	4.34789e-13	7.26374e-10	SLC39A5
ENSG00000170927	-7.19505	1.42529e-07	2.94298e-05	PKHD1
ENSG00000127324	-7.29974	4.83752e-08	1.2521e-05	TSPAN8
ENSG00000088992	-7.35835	4.12648e-14	8.42581e-11	TESC
ENSG00000181195	-7.39203	4.89874e-07	7.96674e-05	PENK
ENSG00000171747	-7.41992	1.03279e-15	2.37245e-12	LGALS4
ENSG00000118513	-7.51777	1.75896e-13	3.23244e-10	MYB
ENSG00000160182	-7.54858	2.79159e-05	0.00204387	TFF1
ENSG00000173702	-7.61843	9.17429e-11	5.7875e-08	MUC13
ENSG00000160181	-7.63451	0.000126688	0.0065953	TFF2
ENSG00000168631	-7.68947	3.41462e-07	5.97624e-05	MUCL3
ENSG00000135100	-7.72858	1.1252e-07	2.40439e-05	HNF1A
ENSG00000137860	-7.73889	9.65365e-07	0.000139689	SLC28A2
ENSG00000100665	-7.98885	4.6853e-05	0.00298964	SERPINA4
ENSG00000173237	-8.19003	2.04138e-11	1.87573e-08	C11orf86
ENSG00000096088	-8.26205	5.08742e-09	1.76399e-06	PGC
ENSG00000168955	-8.59042	1.93486e-09	7.4077e-07	TM4SF20
ENSG00000132437	-8.68038	4.41794e-12	5.07428e-09	DDC
ENSG00000106927	-8.93957	4.3645e-10	2.05657e-07	AMBP
ENSG00000127831	-8.94358	1.46129e-16	5.37084e-13	VIL1
ENSG00000172367	-9.01083	6.40855e-10	2.80405e-07	PDZD3
ENSG00000225329	-9.21618	2.22266e-10	1.16702e-07	LHFPL3-AS2
ENSG00000112246	-9.30665	2.49074e-12	3.26946e-09	SIM1
ENSG00000196188	-9.34482	4.93466e-11	3.48785e-08	CTSE
ENSG00000138079	-9.35854	1.82599e-16	5.5927e-13	SLC3A1
ENSG00000176165	-9.47618	1.72823e-10	9.34108e-08	FOXG1
ENSG00000099834	-9.53124	4.85561e-10	2.23079e-07	CDHR5
ENSG00000080293	-9.57996	6.61601e-12	6.83877e-09	SCTR
ENSG00000175311	-9.58062	2.46171e-11	2.15423e-08	ANKS4B
ENSG00000169903	-9.73842	2.3764e-10	1.21309e-07	TM4SF4
ENSG00000101076	-9.80364	7.68825e-13	1.17739e-09	HNF4A
ENSG00000241388	-10.0177	3.15391e-11	2.36195e-08	HNF1A-AS1
ENSG00000184434	-10.1058	1.69407e-10	9.34108e-08	LRRC19
ENSG00000164266	-10.6967	2.99138e-27	5.49726e-23	SPINK1
ENSG00000165376	-12.1497	1.02404e-22	9.40936e-19	CLDN2
ENSG00000066405	-13.1092	1.17131e-16	5.37084e-13	CLDN18
