# Supplementary material for: Dysregulation of Transcription Factor Networks Unveils Different Pathways in Human Papillomavirus 16-Positive Squamous Cell Carcinoma and Adenocarcinoma of the Uterine Cervix
Source: Front Oncol. 2021 May 19;11:626187. doi: 10.3389/fonc.2021.626187 (PMC8170088; doi:10.3389/fonc.2021.626187)
Supplement: Supplementary file 13 [file Table_7.xlsx]

## Sheet: Suppl Table 7 nonCCvsADC
Supplementary Table 7: Differentially expressed genes between non-tumoral cervical cancer (non-CC) [10] and from cervical adenocarcinoma (ADC) samples from our study.
Genes were selected based on FDR <= 0.01 and |logFC| >= 2.0
FDR: false discovery rate
logFC: log2 fold change
Ensembl Gene	logFC	p-value	FDR	Gene Symbol
ENSG00000225840	14.8529	1.33176e-29	1.28093e-26	AC010970
ENSG00000256870	14.1047	6.48285e-39	1.87063e-35	SLC5A8
ENSG00000185873	13.6938	1.87472e-07	4.3161e-06	TMPRSS11B
ENSG00000283029	13.4542	1.04151e-33	1.20211e-30	AL139099
ENSG00000238741	13.4104	3.29207e-43	1.89985e-39	SCARNA7
ENSG00000110484	13.3934	4.55715e-26	2.39085e-23	SCGB2A2
ENSG00000187054	13.0869	5.27337e-10	2.55022e-08	TMPRSS11A
ENSG00000200156	13.0833	1.66868e-25	8.02498e-23	RNU5B-1
ENSG00000259001	12.7576	2.19867e-28	1.81265e-25	AL355075
ENSG00000207008	12.6183	1.96931e-43	1.70473e-39	SNORA54
ENSG00000266019	12.3454	5.93722e-38	1.46844e-34	MIR3609
ENSG00000265735	12.2985	6.11175e-29	5.29064e-26	RN7SL5P
ENSG00000270066	12.1166	3.46797e-41	1.50102e-37	AL356488
ENSG00000252316	12.0929	1.21937e-18	2.97337e-16	RNY4
ENSG00000276232	12.0077	3.56605e-40	1.23478e-36	AC006064
ENSG00000208892	11.9794	4.83465e-18	1.08704e-15	SNORA49
ENSG00000249955	11.9475	6.42899e-11	3.86476e-09	AC084866
ENSG00000239039	11.7682	2.58418e-26	1.39812e-23	SNORD13
ENSG00000163209	11.7343	2.21674e-06	3.74424e-05	SPRR3
ENSG00000263740	11.7166	4.04931e-37	7.78952e-34	RN7SL4P
ENSG00000244642	11.6621	1.0708e-16	2.10667e-14	RN7SL396P
ENSG00000280650	11.4648	2.36471e-14	3.01616e-12	KCNIP4-IT1
ENSG00000199568	11.307	3.56875e-27	2.20663e-24	RNU5A-1
ENSG00000202538	11.2668	1.95895e-35	3.08322e-32	RNU4-2
ENSG00000200243	11.2108	1.43717e-14	1.92882e-12	RN7SKP79
ENSG00000238622	11.0828	7.79382e-20	2.17941e-17	SNORD97
ENSG00000201098	10.8592	1.23969e-27	8.25492e-25	RNY1
ENSG00000200959	10.8391	1.03683e-12	9.91752e-11	SNORA74A
ENSG00000278588	10.6683	1.64992e-18	3.86015e-16	HIST1H2BI
ENSG00000252213	10.6318	2.96272e-11	1.95777e-09	SNORA74D
ENSG00000270442	10.5473	2.08963e-13	2.27533e-11	AC008725
ENSG00000153802	10.4877	5.68489e-07	1.14505e-05	TMPRSS11D
ENSG00000212402	10.4809	7.52398e-16	1.22889e-13	SNORA74B
ENSG00000170477	10.429	4.01133e-06	6.11352e-05	KRT4
ENSG00000202048	10.2044	6.24004e-10	2.92774e-08	SNORD114-20
ENSG00000124610	10.1844	3.80164e-15	5.3949e-13	HIST1H1A
ENSG00000200354	10.173	2.84813e-15	4.21451e-13	SNORA71D
ENSG00000265727	10.1725	4.74917e-13	4.78037e-11	RN7SL648P
ENSG00000264063	10.0811	1.89491e-37	4.10082e-34	MIR3687-2
ENSG00000252481	10.0797	3.66103e-35	4.87565e-32	SCARNA13
ENSG00000275126	9.99986	8.28974e-14	9.56801e-12	HIST1H4L
ENSG00000264462	9.94542	2.26491e-35	3.26769e-32	MIR3648-2
ENSG00000279544	9.89707	3.9716e-12	3.32175e-10	AL133243
ENSG00000279319	9.88603	3.37666e-11	2.18952e-09	AC105074
ENSG00000143556	9.88503	2.80865e-07	6.13966e-06	S100A7
ENSG00000137975	9.87293	8.59921e-12	6.52974e-10	CLCA2
ENSG00000204544	9.86888	1.83053e-07	4.22559e-06	MUC21
ENSG00000200488	9.78529	6.28688e-33	6.8028e-30	RN7SKP203
ENSG00000263934	9.7721	7.52748e-22	2.60646e-19	SNORD3A
ENSG00000253007	9.75167	4.7882e-11	2.97126e-09	SNORA50B
ENSG00000184357	9.70528	7.63055e-25	3.22214e-22	HIST1H1B
ENSG00000200795	9.70232	1.58707e-24	6.54214e-22	RNU4-1
ENSG00000205038	9.67509	2.17009e-12	1.93664e-10	PKHD1L1
ENSG00000279819	9.67112	9.05142e-11	5.27634e-09	AL390318
ENSG00000260676	9.64722	1.32231e-14	1.81691e-12	LINC01541
ENSG00000254799	9.60824	2.72725e-11	1.80908e-09	SLC25A47P1
ENSG00000197641	9.59861	6.19768e-09	2.15896e-07	SERPINB13
ENSG00000272344	9.56957	2.56882e-08	7.53627e-07	SNORD114-21
ENSG00000223336	9.56932	4.02251e-12	3.33214e-10	RNU2-6P
ENSG00000263426	9.56516	9.60221e-11	5.50474e-09	RN7SL471P
ENSG00000171401	9.5635	9.08488e-08	2.28947e-06	KRT13
ENSG00000168298	9.55143	3.33397e-31	3.39535e-28	HIST1H1E
ENSG00000269900	9.54213	1.20859e-20	3.87489e-18	RMRP
ENSG00000253190	9.53405	1.27282e-20	4.00661e-18	AC084082
ENSG00000109182	9.52635	4.23612e-09	1.53752e-07	CWH43
ENSG00000200494	9.52132	2.8581e-09	1.09059e-07	RF00019
ENSG00000270022	9.50933	2.84163e-19	7.45412e-17	Z93241
ENSG00000202354	9.49202	2.26561e-10	1.21063e-08	RNY3
ENSG00000222489	9.48804	4.87435e-25	2.10974e-22	SNORA79B
ENSG00000222414	9.48204	4.69692e-19	1.19585e-16	RNU2-59P
ENSG00000273703	9.34396	1.225e-13	1.38617e-11	HIST1H2BM
ENSG00000207233	9.32234	1.05481e-15	1.69092e-13	SNORA37
ENSG00000232886	9.31263	8.07818e-10	3.6708e-08	AF212831
ENSG00000134760	9.30291	6.65411e-08	1.72977e-06	DSG1
ENSG00000270103	9.29864	4.53046e-16	7.68978e-14	AL360012
ENSG00000255071	9.29015	1.12812e-09	4.9446e-08	SAA2-SAA4
ENSG00000206652	9.23988	1.30983e-08	4.1231e-07	RNU1-1
ENSG00000184270	9.23456	3.69398e-21	1.22988e-18	HIST2H2AB
ENSG00000200312	9.19981	2.27328e-22	8.19943e-20	RN7SKP255
ENSG00000140519	9.18632	7.5836e-07	1.48188e-05	RHCG
ENSG00000214797	9.16549	2.38867e-15	3.56508e-13	AP002358
ENSG00000221502	9.14664	2.80501e-10	1.46274e-08	MIR1245A
ENSG00000258175	9.13119	5.78963e-10	2.73869e-08	LINC02300
ENSG00000199347	9.12456	2.62599e-12	2.29615e-10	RNU5E-1
ENSG00000079841	9.10764	1.64319e-10	9.0027e-09	RIMS1
ENSG00000244230	9.09873	2.12661e-09	8.46392e-08	RN7SL151P
ENSG00000271204	9.09381	1.33698e-14	1.82261e-12	AC016831
ENSG00000280205	9.07167	5.48133e-10	2.6215e-08	AC009716
ENSG00000201998	9.06848	9.62203e-16	1.55688e-13	SNORA23
ENSG00000201793	9.06721	3.20118e-13	3.31868e-11	RN7SKP9
ENSG00000148965	9.06557	2.90211e-13	3.10149e-11	SAA4
ENSG00000270141	9.03677	1.86847e-26	1.04351e-23	TERC
ENSG00000230001	9.0266	6.82881e-10	3.15273e-08	AL359095
ENSG00000200087	9.01999	4.05339e-25	1.84675e-22	SNORA73B
ENSG00000264853	9.01933	2.7032e-12	2.35178e-10	AC011933
ENSG00000200792	9.00143	1.02874e-09	4.53203e-08	SNORA80A
ENSG00000197061	8.99997	4.63883e-25	2.05928e-22	HIST1H4C
ENSG00000248483	8.93149	6.60987e-16	1.08987e-13	POU5F2
ENSG00000275379	8.93052	2.86925e-18	6.53623e-16	HIST1H3I
ENSG00000252010	8.8922	1.11919e-25	5.53615e-23	SCARNA5
ENSG00000283563	8.87503	5.03963e-09	1.80271e-07	AC098650
ENSG00000262119	8.85914	5.60221e-12	4.49033e-10	AL079343
ENSG00000260035	8.85269	3.1025e-15	4.552e-13	AC051619
ENSG00000256188	8.83711	8.91481e-12	6.71053e-10	TAS2R30
ENSG00000236977	8.80238	3.2303e-11	2.11842e-09	ANKRD44-IT1
ENSG00000174876	8.79857	6.96264e-18	1.54544e-15	AMY1B
ENSG00000265185	8.79719	2.28279e-19	6.0803e-17	SNORD3B-1
ENSG00000259453	8.78947	1.91418e-08	5.76352e-07	AC087286
ENSG00000271907	8.77999	1.00561e-08	3.27875e-07	SNORA35B
ENSG00000278873	8.75602	2.15738e-09	8.54706e-08	PRO1804
ENSG00000276410	8.74772	7.86956e-14	9.144e-12	HIST1H2BB
ENSG00000258752	8.73075	8.80975e-08	2.22337e-06	AL357093
ENSG00000261072	8.66065	5.89669e-09	2.07639e-07	AC084783
ENSG00000200169	8.62551	2.57259e-08	7.53627e-07	RNU5D-1
ENSG00000105641	8.60267	7.0518e-13	6.89762e-11	SLC5A5
ENSG00000225479	8.59526	8.07959e-09	2.73742e-07	PLCB1-IT1
ENSG00000202198	8.59307	5.90422e-12	4.66757e-10	RF00100
ENSG00000203737	8.5749	3.14371e-08	9.01111e-07	GPR52
ENSG00000200816	8.54519	7.97443e-12	6.1089e-10	SNORA38
ENSG00000277775	8.50564	2.44432e-17	5.1608e-15	HIST1H3F
ENSG00000278463	8.4676	1.30759e-15	2.03949e-13	HIST1H2AB
ENSG00000066230	8.45204	1.23903e-12	1.1533e-10	SLC9A3
ENSG00000239437	8.44519	1.12429e-07	2.74471e-06	RN7SL752P
ENSG00000251791	8.43998	7.38611e-22	2.60646e-19	SCARNA6
ENSG00000212443	8.4356	4.08018e-16	7.06402e-14	SNORA53
ENSG00000154975	8.42301	5.55101e-12	4.46999e-10	CA10
ENSG00000202058	8.40627	4.17571e-28	3.01226e-25	RN7SKP80
ENSG00000255794	8.40189	2.40759e-14	3.04253e-12	RMST
ENSG00000124935	8.36795	1.39631e-14	1.88862e-12	SCGB1D2
ENSG00000252835	8.34288	3.75351e-28	2.82541e-25	SCARNA21
ENSG00000279078	8.3231	2.26939e-11	1.54685e-09	SND1-IT1
ENSG00000251682	8.31676	4.78256e-12	3.88735e-10	AC122718
ENSG00000280291	8.30537	5.53977e-10	2.64201e-08	AC016251
ENSG00000241529	8.3009	1.68616e-11	1.18188e-09	RN7SL767P
ENSG00000278637	8.28524	2.04724e-16	3.85259e-14	HIST1H4A
ENSG00000196866	8.26655	1.88509e-14	2.45388e-12	HIST1H2AD
ENSG00000212232	8.26009	1.21756e-27	8.25492e-25	SNORD17
ENSG00000207493	8.19844	5.47342e-16	9.20014e-14	SNORA46
ENSG00000212128	8.16506	6.43859e-12	4.9764e-10	TAS2R13
ENSG00000201229	8.11285	6.68129e-10	3.09287e-08	SNORA63D
ENSG00000183888	8.08546	1.31289e-06	2.38261e-05	SRARP
ENSG00000179813	8.05884	1.54253e-09	6.45066e-08	FAM216B
ENSG00000207137	8.05057	8.02362e-10	3.6556e-08	SNORD116-13
ENSG00000078898	8.01581	2.50952e-11	1.684e-09	BPIFB2
ENSG00000227195	8.00734	7.38669e-27	4.26286e-24	MIR663AHG
ENSG00000154162	7.9584	1.21502e-22	4.57295e-20	CDH12
ENSG00000170893	7.95777	1.6429e-09	6.78842e-08	TRH
ENSG00000264895	7.91944	9.62148e-12	7.18003e-10	AC006141
ENSG00000254556	7.91841	9.55272e-10	4.25158e-08	AF131215
ENSG00000016602	7.91165	9.88083e-06	0.000129793	CLCA4
ENSG00000200785	7.87617	4.1134e-10	2.04056e-08	SNORD8
ENSG00000178363	7.85861	6.56827e-08	1.71777e-06	CALML3
ENSG00000124575	7.85721	5.62776e-23	2.2144e-20	HIST1H1D
ENSG00000091137	7.8416	5.748e-16	9.56876e-14	SLC26A4
ENSG00000236318	7.82148	1.66648e-13	1.84947e-11	KCCAT333
ENSG00000188817	7.80407	2.02879e-07	4.60952e-06	SNTN
ENSG00000207088	7.79738	4.66269e-20	1.34542e-17	SNORA7B
ENSG00000274093	7.73321	3.24942e-11	2.1218e-09	AC009032
ENSG00000121552	7.72795	1.16766e-06	2.15192e-05	CSTA
ENSG00000266900	7.70775	1.95116e-09	7.89263e-08	AC027514
ENSG00000274267	7.63825	7.80474e-20	2.17941e-17	HIST1H3B
ENSG00000239280	7.60542	2.00333e-09	8.06595e-08	AC108693
ENSG00000134339	7.58565	2.6778e-28	2.10731e-25	SAA2
ENSG00000279476	7.57534	9.25284e-11	5.35767e-09	AC092139
ENSG00000233725	7.57021	1.13412e-15	1.80137e-13	LINC00284
ENSG00000134757	7.56298	8.60502e-07	1.65532e-05	DSG3
ENSG00000276966	7.55987	2.91603e-29	2.65712e-26	HIST1H4E
ENSG00000264940	7.55464	3.78984e-12	3.19923e-10	SNORD3C
ENSG00000269189	7.55121	3.91507e-09	1.42999e-07	AL445223
ENSG00000172005	7.50471	1.08998e-05	0.000141354	MAL
ENSG00000232894	7.4846	5.50898e-08	1.47187e-06	MRPS31P2
ENSG00000242094	7.4125	1.75482e-13	1.92286e-11	FOXP1-IT1
ENSG00000207392	7.37885	3.39864e-12	2.89855e-10	SNORA20
ENSG00000221676	7.37794	1.58517e-14	2.09497e-12	RNU6ATAC
ENSG00000178965	7.37781	3.56002e-11	2.28276e-09	ERICH3
ENSG00000275714	7.37189	1.90808e-14	2.46527e-12	HIST1H3A
ENSG00000206952	7.33818	1.51116e-11	1.06786e-09	SNORA50A
ENSG00000260599	7.33512	1.12877e-07	2.74471e-06	AC011467
ENSG00000256981	7.3223	4.76736e-09	1.71239e-07	AC134349
ENSG00000183166	7.29065	8.8193e-13	8.53009e-11	CALN1
ENSG00000278272	7.22985	3.56145e-14	4.31184e-12	HIST1H3C
ENSG00000232176	7.22388	4.76895e-14	5.69413e-12	AL161909
ENSG00000248228	7.21989	2.11143e-09	8.42287e-08	SLIT2-IT1
ENSG00000204542	7.2127	5.38113e-10	2.58788e-08	C6orf15
ENSG00000200783	7.212	3.53428e-09	1.30467e-07	RN7SKP180
ENSG00000279814	7.20958	8.93475e-09	2.96336e-07	AC010997
ENSG00000124939	7.20606	5.92275e-13	5.85947e-11	SCGB2A1
ENSG00000252947	7.19031	4.78141e-11	2.97126e-09	SCARNA1
ENSG00000229989	7.15127	1.45195e-11	1.03447e-09	MIR181A1HG
ENSG00000171560	7.12	3.17254e-11	2.08845e-09	FGA
ENSG00000257017	7.1166	2.96022e-20	8.93034e-18	HP
ENSG00000239223	7.08604	1.12524e-09	4.94449e-08	RPL34P31
ENSG00000187889	7.06583	1.4895e-11	1.05687e-09	FYB2
ENSG00000269895	7.03232	9.35859e-09	3.08033e-07	AP000654
ENSG00000269028	7.01079	2.96635e-21	1.00699e-18	MTRNR2L12
ENSG00000012223	6.99168	1.75294e-07	4.07912e-06	LTF
ENSG00000276903	6.9817	5.15243e-11	3.16326e-09	HIST1H2AL
ENSG00000155657	6.95456	6.0231e-27	3.59579e-24	TTN
ENSG00000171564	6.93527	1.45176e-06	2.6046e-05	FGB
ENSG00000256712	6.92273	3.32203e-08	9.41314e-07	AC134349
ENSG00000272533	6.89544	5.63154e-12	4.49304e-10	SNORA28
ENSG00000187323	6.89235	3.25756e-09	1.22158e-07	DCC
ENSG00000196183	6.88418	9.53572e-11	5.48478e-09	RPS2P4
ENSG00000180347	6.87285	1.88291e-08	5.67924e-07	ITPRID1
ENSG00000279645	6.84262	1.86419e-10	1.00858e-08	AC016251
ENSG00000134121	6.82492	8.54943e-09	2.841e-07	CHL1
ENSG00000261529	6.81286	8.49016e-09	2.83218e-07	AC100774
ENSG00000276368	6.78957	4.54755e-11	2.8423e-09	HIST1H2AJ
ENSG00000199990	6.78915	3.74963e-09	1.37537e-07	VTRNA1-1
ENSG00000254911	6.78748	2.33274e-15	3.51189e-13	SCARNA9
ENSG00000277157	6.77739	3.33374e-16	5.8895e-14	HIST1H4D
ENSG00000171517	6.77289	5.86135e-13	5.83204e-11	LPAR3
ENSG00000239389	6.77211	6.6322e-11	3.97312e-09	PCDHA13
ENSG00000239183	6.77142	1.73022e-12	1.56834e-10	SNORA84
ENSG00000280392	6.75336	2.38748e-12	2.11971e-10	AC007496
ENSG00000274997	6.69428	1.67627e-12	1.52744e-10	HIST1H2AH
ENSG00000197153	6.69359	1.53898e-10	8.48545e-09	HIST1H3J
ENSG00000225092	6.6927	7.87217e-11	4.63575e-09	AL355336
ENSG00000102466	6.67013	1.4626e-06	2.61861e-05	FGF14
ENSG00000173432	6.66932	3.85395e-19	9.95873e-17	SAA1
ENSG00000199436	6.60439	1.57641e-09	6.54495e-08	SNORD9
ENSG00000279175	6.58362	2.34464e-08	6.95082e-07	AL033543
ENSG00000078549	6.57886	2.43127e-08	7.14645e-07	ADCYAP1R1
ENSG00000207445	6.56735	2.92826e-12	2.53485e-10	SNORD15B
ENSG00000249948	6.54061	4.62144e-08	1.266e-06	GBA3
ENSG00000259935	6.5253	2.37346e-10	1.25964e-08	AC009754
ENSG00000179542	6.5085	1.24764e-12	1.1543e-10	SLITRK4
ENSG00000253284	6.4632	4.77622e-12	3.88735e-10	AC092828
ENSG00000134538	6.46284	2.8347e-09	1.08818e-07	SLCO1B1
ENSG00000256274	6.44789	5.55474e-10	2.64201e-08	TAS2R64P
ENSG00000278963	6.4384	1.05666e-11	7.85149e-10	AC005921
ENSG00000185985	6.43043	3.42304e-11	2.21125e-09	SLITRK2
ENSG00000212126	6.41901	3.71729e-09	1.3664e-07	TAS2R50
ENSG00000252906	6.40674	1.06907e-08	3.46606e-07	SCARNA3
ENSG00000125999	6.39676	7.58902e-08	1.94075e-06	BPIFB1
ENSG00000238795	6.39161	1.31092e-18	3.15222e-16	SCARNA12
ENSG00000183347	6.36655	0.000347048	0.00248591	GBP6
ENSG00000186479	6.35948	3.50828e-09	1.29784e-07	RGS7BP
ENSG00000282961	6.30483	5.17853e-09	1.84098e-07	PRNCR1
ENSG00000084674	6.30417	9.24496e-09	3.04872e-07	APOB
ENSG00000253372	6.29364	1.55117e-10	8.52554e-09	AC016405
ENSG00000238961	6.2934	1.34317e-11	9.68929e-10	SNORA47
ENSG00000185130	6.28336	1.69666e-11	1.18445e-09	HIST1H2BL
ENSG00000001626	6.27578	2.99174e-20	8.93034e-18	CFTR
ENSG00000278677	6.2665	8.98552e-13	8.64257e-11	HIST1H2AM
ENSG00000271347	6.24882	4.55669e-10	2.23484e-08	AC124312
ENSG00000188373	6.24408	0.00026264	0.00197441	C10orf99
ENSG00000278896	6.23552	1.35311e-10	7.55688e-09	AC025031
ENSG00000164796	6.23417	7.25217e-11	4.31467e-09	CSMD3
ENSG00000205420	6.23327	0.000164144	0.00134506	KRT6A
ENSG00000284543	6.21018	4.87528e-10	2.37095e-08	LINC01226
ENSG00000152779	6.17194	4.84411e-09	1.73636e-07	SLC16A12
ENSG00000208772	6.13738	2.86685e-16	5.17019e-14	SNORD94
ENSG00000242795	6.12862	7.90352e-09	2.68829e-07	AC007849
ENSG00000183598	6.10752	9.05747e-12	6.7884e-10	HIST2H3D
ENSG00000267322	6.10573	6.21723e-15	8.68056e-13	SNHG22
ENSG00000221491	6.09813	1.25345e-12	1.1543e-10	SNORA2C
ENSG00000235145	6.08926	3.2598e-09	1.22158e-07	RPSAP16
ENSG00000279289	6.08283	1.95737e-11	1.35012e-09	AL136164
ENSG00000258399	6.07014	2.05904e-08	6.15684e-07	AL117190
ENSG00000184260	6.06051	1.53997e-14	2.05089e-12	HIST2H2AC
ENSG00000201643	6.05918	1.10459e-08	3.54799e-07	SNORA14A
ENSG00000124882	6.05014	2.30666e-05	0.000264297	EREG
ENSG00000214914	5.99872	3.79224e-12	3.19923e-10	RPL23AP3
ENSG00000260230	5.98338	8.65744e-10	3.89315e-08	FRRS1L
ENSG00000138615	5.97998	1.98499e-07	4.5338e-06	CILP
ENSG00000181722	5.97787	9.18145e-23	3.53241e-20	ZBTB20
ENSG00000280551	5.97676	2.4774e-09	9.59536e-08	AC096745
ENSG00000212464	5.95748	3.05544e-09	1.155e-07	SNORA12
ENSG00000273691	5.95425	2.14387e-09	8.51304e-08	AC087284
ENSG00000253767	5.94097	6.10254e-11	3.69417e-09	PCDHGA8
ENSG00000153446	5.93531	2.87669e-07	6.28048e-06	C16orf89
ENSG00000262198	5.9254	1.10258e-08	3.54799e-07	AL157931
ENSG00000231475	5.92178	2.71569e-05	0.000303138	IGHV4-31
ENSG00000278879	5.88444	3.43572e-11	2.21125e-09	AP000560
ENSG00000143546	5.8652	3.14675e-05	0.000341995	S100A8
ENSG00000236194	5.85799	8.40322e-10	3.79856e-08	AC099811
ENSG00000214207	5.85255	4.35668e-10	2.15506e-08	KRT18P10
ENSG00000256812	5.85039	1.3091e-05	0.000163761	CAPNS2
ENSG00000250120	5.84013	1.06105e-07	2.62055e-06	PCDHA10
ENSG00000259932	5.8397	2.10253e-09	8.42287e-08	AC051619
ENSG00000225091	5.83638	1.58236e-09	6.55391e-08	SNORA71A
ENSG00000134762	5.82668	7.78566e-06	0.000105886	DSC3
ENSG00000225338	5.82611	1.78463e-12	1.60924e-10	RPL23AP18
ENSG00000156687	5.81838	2.06935e-05	0.000240053	UNC5D
ENSG00000185352	5.79771	1.10346e-08	3.54799e-07	HS6ST3
ENSG00000206633	5.79551	4.02778e-10	2.00382e-08	SNORA80B
ENSG00000243175	5.79177	2.34314e-08	6.95082e-07	RPSAP36
ENSG00000234423	5.74145	3.01644e-09	1.14275e-07	LINC01250
ENSG00000207721	5.71954	1.15232e-09	5.02521e-08	MIR186
ENSG00000225739	5.70024	4.03053e-11	2.55606e-09	NPM1P18
ENSG00000225224	5.68042	9.07182e-10	4.05841e-08	RPS27AP12
ENSG00000239899	5.6718	1.11914e-11	8.21004e-10	RN7SL674P
ENSG00000262202	5.66639	4.25281e-08	1.17995e-06	AC007952
ENSG00000204121	5.64704	9.41816e-09	3.09405e-07	ECEL1P1
ENSG00000196109	5.64435	1.19862e-08	3.80765e-07	ZNF676
ENSG00000230837	5.6396	6.93721e-08	1.79528e-06	RPL31P2
ENSG00000197714	5.63069	1.91098e-19	5.16951e-17	ZNF460
ENSG00000241111	5.62867	1.52884e-08	4.73501e-07	PRICKLE2-AS1
ENSG00000214188	5.62666	1.82059e-10	9.88086e-09	ST7-OT4
ENSG00000250486	5.5864	3.4563e-09	1.28135e-07	FAM218A
ENSG00000212283	5.57363	2.1522e-10	1.15359e-08	SNORD89
ENSG00000279432	5.56411	1.46654e-10	8.1119e-09	AC015799
ENSG00000164199	5.55563	1.44293e-12	1.32177e-10	ADGRV1
ENSG00000277130	5.55383	2.86969e-09	1.09193e-07	AC073569
ENSG00000141469	5.53708	3.60123e-10	1.82304e-08	SLC14A1
ENSG00000181143	5.49573	1.27651e-09	5.48393e-08	MUC16
ENSG00000215311	5.49159	6.54609e-09	2.27119e-07	NPM1P12
ENSG00000152611	5.48587	1.12099e-05	0.000144617	CAPSL
ENSG00000260816	5.48508	1.40051e-09	5.8995e-08	AC027279
ENSG00000186766	5.45514	1.6564e-08	5.05862e-07	FOXI2
ENSG00000136155	5.45205	0.000729817	0.00451745	SCEL
ENSG00000235244	5.44034	1.43372e-08	4.46439e-07	DANT2
ENSG00000264229	5.43994	3.21792e-08	9.19337e-07	RNU4ATAC
ENSG00000267361	5.439	3.86806e-09	1.41581e-07	SEC24AP1
ENSG00000015413	5.43109	3.3197e-07	7.10432e-06	DPEP1
ENSG00000210082	5.42688	5.30184e-19	1.3303e-16	MT-RNR2
ENSG00000164736	5.413	4.04416e-14	4.86226e-12	SOX17
ENSG00000277075	5.38939	2.60516e-16	4.75428e-14	HIST1H2AE
ENSG00000251209	5.37462	6.67672e-09	2.30727e-07	LINC00923
ENSG00000253998	5.36357	4.38811e-07	9.15317e-06	IGKV2-29
ENSG00000206073	5.36308	1.29664e-05	0.00016279	SERPINB4
ENSG00000233264	5.33322	2.85987e-09	1.09059e-07	AC006042
ENSG00000279377	5.32615	5.99509e-08	1.58948e-06	AC003973
ENSG00000233673	5.32565	6.13041e-09	2.1485e-07	ANAPC1P1
ENSG00000153930	5.31736	8.54633e-09	2.841e-07	ANKFN1
ENSG00000111700	5.31435	4.96767e-05	0.00050147	SLCO1B3
ENSG00000251562	5.30313	2.38772e-17	5.10353e-15	MALAT1
ENSG00000207181	5.29682	7.30859e-09	2.51059e-07	SNORA14B
ENSG00000257178	5.29657	6.56445e-08	1.71777e-06	AC103702
ENSG00000278530	5.27533	4.90502e-07	1.00617e-05	CHMP1B2P
ENSG00000278570	5.24952	8.70878e-08	2.20432e-06	NR2E3
ENSG00000206634	5.23962	5.08063e-09	1.8099e-07	SNORA22
ENSG00000232587	5.23908	6.37008e-10	2.97265e-08	EEF1A1P3
ENSG00000251664	5.2308	1.25388e-08	3.97589e-07	PCDHA12
ENSG00000152402	5.20589	1.55641e-09	6.49306e-08	GUCY1A2
ENSG00000082293	5.19409	4.82027e-08	1.31216e-06	COL19A1
ENSG00000057149	5.19315	5.7191e-05	0.000564508	SERPINB3
ENSG00000132554	5.193	5.09712e-08	1.3767e-06	RGS22
ENSG00000154269	5.17498	5.26622e-08	1.41575e-06	ENPP3
ENSG00000117322	5.17027	0.000425332	0.00292144	CR2
ENSG00000256229	5.15014	4.0941e-12	3.37529e-10	ZNF486
ENSG00000163492	5.14532	9.49295e-11	5.47838e-09	CCDC141
ENSG00000273018	5.14104	4.56145e-08	1.25552e-06	FAM106A
ENSG00000269067	5.13649	2.3305e-09	9.14918e-08	ZNF728
ENSG00000133710	5.134	0.00145727	0.00786509	SPINK5
ENSG00000243680	5.13321	3.44671e-10	1.76026e-08	RPL37P23
ENSG00000211459	5.13005	1.21014e-16	2.35406e-14	MT-RNR1
ENSG00000151322	5.12246	6.00854e-08	1.59061e-06	NPAS3
ENSG00000196090	5.11971	1.45244e-05	0.000178849	PTPRT
ENSG00000223829	5.11132	4.89032e-07	1.00434e-05	AC004870
ENSG00000224745	5.09618	5.91336e-09	2.07663e-07	AC063965
ENSG00000273542	5.07715	2.36997e-08	7.00192e-07	HIST1H4K
ENSG00000155011	5.07276	3.43186e-05	0.000367445	DKK2
ENSG00000163406	5.06405	7.04519e-15	9.75786e-13	SLC15A2
ENSG00000271933	5.05673	5.3434e-08	1.43427e-06	AL603756
ENSG00000259378	5.05613	6.21531e-09	2.16076e-07	DCAF13P3
ENSG00000186417	5.05451	2.4964e-06	4.14782e-05	GLDN
ENSG00000197410	5.05183	6.23556e-06	8.84163e-05	DCHS2
ENSG00000154118	5.05098	4.84662e-08	1.31726e-06	JPH3
ENSG00000163283	5.04682	0.000647426	0.00409981	ALPP
ENSG00000206838	5.04111	1.14706e-09	5.01493e-08	SNORA5A
ENSG00000237406	5.03838	6.17455e-09	2.15524e-07	NDUFA9P1
ENSG00000276255	5.03824	1.02876e-09	4.53203e-08	AL136379
ENSG00000153993	5.03026	1.43823e-06	2.58568e-05	SEMA3D
ENSG00000189280	4.99721	1.78557e-06	3.10337e-05	GJB5
ENSG00000274956	4.99575	1.13422e-07	2.75023e-06	NKAIN3-IT1
ENSG00000188505	4.96913	0.000119237	0.0010426	NCCRP1
ENSG00000120471	4.9578	8.37963e-05	0.000777891	TP53AIP1
ENSG00000105427	4.95321	0.000486571	0.00325	CNFN
ENSG00000225423	4.94753	7.42402e-08	1.90418e-06	TNPO1P1
ENSG00000196747	4.94573	3.69848e-11	2.35411e-09	HIST1H2AI
ENSG00000214652	4.94127	1.42318e-06	2.56362e-05	ZNF727
ENSG00000276545	4.93683	4.19407e-08	1.16927e-06	PCDHGB9P
ENSG00000249784	4.93624	2.75653e-08	7.99393e-07	SCARNA22
ENSG00000279608	4.93182	1.71506e-09	7.01958e-08	AL353795
ENSG00000164100	4.92019	3.23959e-07	6.95869e-06	NDST3
ENSG00000179869	4.91766	2.22084e-13	2.40309e-11	ABCA13
ENSG00000211892	4.88762	3.46942e-06	5.41623e-05	IGHG4
ENSG00000277151	4.86411	2.059e-09	8.27087e-08	AL138820
ENSG00000104321	4.85628	1.31098e-07	3.13495e-06	TRPA1
ENSG00000116748	4.85623	1.02718e-05	0.000134114	AMPD1
ENSG00000156689	4.85522	6.59193e-05	0.00063651	GLYATL2
ENSG00000132704	4.84616	6.96454e-06	9.60009e-05	FCRL2
ENSG00000267702	4.84554	3.14941e-09	1.18792e-07	AP005131
ENSG00000256612	4.8416	1.29473e-06	2.35459e-05	CYP2B7P
ENSG00000279192	4.83456	3.13518e-10	1.61546e-08	PWAR5
ENSG00000169594	4.83132	9.33593e-05	0.000852495	BNC1
ENSG00000163220	4.82268	0.000187198	0.0014956	S100A9
ENSG00000228828	4.81515	8.95607e-07	1.70955e-05	TLK2P2
ENSG00000124205	4.8128	5.08146e-05	0.000511484	EDN3
ENSG00000281195	4.81179	3.97268e-10	1.98783e-08	AC007878
ENSG00000204967	4.80838	1.35854e-07	3.24418e-06	PCDHA4
ENSG00000278318	4.80094	1.44638e-08	4.49573e-07	ZNF229
ENSG00000242539	4.80002	7.43179e-09	2.54785e-07	AC007620
ENSG00000172209	4.79948	1.48071e-06	2.64557e-05	GPR22
ENSG00000083067	4.79513	9.32232e-08	2.34249e-06	TRPM3
ENSG00000187720	4.78298	2.21641e-09	8.74093e-08	THSD4
ENSG00000136546	4.77947	0.000258463	0.00194979	SCN7A
ENSG00000180596	4.77658	9.17424e-18	2.01055e-15	HIST1H2BC
ENSG00000226891	4.77615	1.11668e-08	3.58021e-07	LINC01359
ENSG00000248449	4.77612	2.50822e-06	4.16166e-05	PCDHGB8P
ENSG00000234685	4.77527	6.73551e-06	9.3439e-05	NUS1P2
ENSG00000239975	4.76823	1.42448e-06	2.56362e-05	IGKV1D-33
ENSG00000227081	4.76609	2.36931e-14	3.01616e-12	AC005912
ENSG00000124490	4.73809	2.89126e-06	4.70534e-05	CRISP2
ENSG00000280069	4.73532	1.36805e-09	5.80515e-08	AC127024
ENSG00000230732	4.7289	2.92454e-09	1.11036e-07	AC016949
ENSG00000282728	4.71357	1.16961e-06	2.15192e-05	PGR-AS1
ENSG00000069812	4.69973	3.02663e-10	1.56418e-08	HES2
ENSG00000251441	4.69787	1.08512e-06	2.01575e-05	RTEL1P1
ENSG00000248632	4.69006	2.4081e-08	7.10247e-07	AC106872
ENSG00000116183	4.68434	2.80581e-05	0.000312393	PAPPA2
ENSG00000198155	4.68348	1.8378e-05	0.00021793	ZNF876P
ENSG00000211669	4.67576	0.00094783	0.00557019	IGLV3-10
ENSG00000227331	4.67061	4.6574e-06	6.89307e-05	AC005042
ENSG00000228446	4.66008	4.53216e-09	1.63811e-07	AC073052
ENSG00000135298	4.65947	4.6413e-06	6.88559e-05	ADGRB3
ENSG00000233594	4.65537	5.05584e-09	1.80478e-07	BTF3P5
ENSG00000161055	4.65518	6.00401e-07	1.2031e-05	SCGB3A1
ENSG00000094963	4.63889	9.97819e-05	0.00090116	FMO2
ENSG00000007174	4.63514	9.40286e-05	0.00085725	DNAH9
ENSG00000119457	4.62709	4.71359e-08	1.28717e-06	SLC46A2
ENSG00000186081	4.62218	0.0010479	0.00602302	KRT5
ENSG00000233921	4.61999	5.10351e-07	1.03949e-05	RPS15AP40
ENSG00000214012	4.61793	2.1106e-09	8.42287e-08	KRT18P38
ENSG00000091844	4.60589	3.21023e-08	9.18657e-07	RGS17
ENSG00000205056	4.59674	2.52678e-06	4.17824e-05	LINC02397
ENSG00000197837	4.59091	5.54035e-14	6.56987e-12	HIST4H4
ENSG00000211632	4.59082	3.32392e-06	5.24585e-05	IGKV3D-11
ENSG00000185710	4.58538	3.33562e-08	9.4362e-07	SMG1P4
ENSG00000225746	4.58273	9.71369e-07	1.82996e-05	MEG8
ENSG00000237877	4.58086	9.4721e-09	3.10588e-07	LINC01473
ENSG00000207067	4.57816	1.08989e-07	2.6803e-06	SNORA72
ENSG00000106511	4.57538	2.78648e-08	8.05381e-07	MEOX2
ENSG00000207279	4.56853	1.73634e-07	4.04593e-06	SNORD116-24
ENSG00000251348	4.56018	2.63342e-08	7.67139e-07	HSPD1P11
ENSG00000112782	4.55991	7.54747e-10	3.46603e-08	CLIC5
ENSG00000250853	4.55744	8.07811e-09	2.73742e-07	RNF138P1
ENSG00000082175	4.54866	0.000369945	0.00261103	PGR
ENSG00000185774	4.54344	6.73894e-05	0.000649255	KCNIP4
ENSG00000182732	4.54311	3.43565e-06	5.37806e-05	RGS6
ENSG00000261997	4.53661	1.7544e-06	3.05573e-05	AC007336
ENSG00000181690	4.53208	3.51622e-10	1.79048e-08	PLAG1
ENSG00000249850	4.52304	1.96245e-06	3.36728e-05	KRT18P31
ENSG00000236780	4.51699	5.2273e-07	1.06097e-05	LINC01829
ENSG00000177688	4.49743	1.04107e-07	2.57488e-06	SUMO4
ENSG00000155966	4.49631	1.23381e-05	0.000156033	AFF2
ENSG00000248383	4.49379	2.73683e-07	6.00542e-06	PCDHAC1
ENSG00000230721	4.4803	6.221e-08	1.64184e-06	AL049597
ENSG00000274641	4.47536	2.88874e-07	6.29091e-06	HIST1H2BO
ENSG00000265100	4.46809	7.77151e-08	1.98449e-06	AC005332
ENSG00000188171	4.46803	1.16492e-11	8.47406e-10	ZNF626
ENSG00000276517	4.46516	2.22552e-09	8.75693e-08	AL133243
ENSG00000279765	4.46487	6.58051e-09	2.27857e-07	AC013394
ENSG00000091181	4.45789	3.82225e-05	0.00040033	IL5RA
ENSG00000134007	4.45716	2.25539e-07	5.05797e-06	ADAM20
ENSG00000145700	4.45369	1.48834e-05	0.00018262	ANKRD31
ENSG00000184226	4.43477	8.7076e-06	0.000116503	PCDH9
ENSG00000261056	4.43114	1.76274e-08	5.35409e-07	AC079416
ENSG00000120251	4.40899	0.00113354	0.00642177	GRIA2
ENSG00000169252	4.40444	3.25997e-11	2.1218e-09	ADRB2
ENSG00000276115	4.40322	9.58891e-08	2.38867e-06	AC026356
ENSG00000165023	4.39037	0.000961652	0.00563421	DIRAS2
ENSG00000255733	4.36332	6.47713e-06	9.0727e-05	IFNG-AS1
ENSG00000278893	4.35851	3.42797e-06	5.37525e-05	AC010533
ENSG00000262209	4.35687	1.64375e-07	3.84051e-06	PCDHGB3
ENSG00000276182	4.34812	9.61771e-09	3.14766e-07	AL163051
ENSG00000202512	4.34412	2.4926e-07	5.51847e-06	RN7SKP230
ENSG00000213090	4.33778	5.13283e-08	1.38203e-06	AC007256
ENSG00000259581	4.3269	1.08149e-07	2.66341e-06	TYRO3P
ENSG00000213613	4.31169	1.4179e-07	3.36276e-06	RPL11P3
ENSG00000259343	4.30784	3.13899e-08	9.01111e-07	TMC3-AS1
ENSG00000275481	4.30648	4.95997e-08	1.34385e-06	AC025031
ENSG00000183196	4.28262	5.39925e-07	1.09202e-05	CHST6
ENSG00000233251	4.27197	6.22028e-06	8.82718e-05	AC007743
ENSG00000211593	4.26972	4.64957e-06	6.89195e-05	IGKJ5
ENSG00000198502	4.26887	0.000185713	0.00148579	HLA-DRB5
ENSG00000271533	4.25176	1.24574e-11	9.02409e-10	Z83843
ENSG00000073756	4.2494	4.02339e-10	2.00382e-08	PTGS2
ENSG00000221866	4.24869	2.13404e-06	3.62933e-05	PLXNA4
ENSG00000166473	4.24736	4.16427e-05	0.000431454	PKD1L2
ENSG00000105784	4.22307	4.45754e-07	9.27565e-06	RUNDC3B
ENSG00000150625	4.22237	0.00060118	0.00388657	GPM6A
ENSG00000259834	4.21847	2.35983e-07	5.25813e-06	AL365361
ENSG00000218208	4.21315	1.88991e-06	3.25896e-05	RPS27AP11
ENSG00000166527	4.21116	1.11276e-06	2.06266e-05	CLEC4D
ENSG00000154263	4.20647	9.97339e-10	4.42742e-08	ABCA10
ENSG00000142224	4.20612	1.11066e-05	0.000143547	IL19
ENSG00000233705	4.2012	5.1337e-07	1.04441e-05	SLC26A4-AS1
ENSG00000244694	4.20102	1.35645e-05	0.00016883	PTCHD4
ENSG00000235034	4.20043	4.76238e-05	0.000484436	C19orf81
ENSG00000248794	4.19859	7.36201e-08	1.89389e-06	AC026436
ENSG00000226380	4.19803	2.72781e-09	1.05182e-07	LINC-PINT
ENSG00000073282	4.19599	0.000224805	0.00173597	TP63
ENSG00000126861	4.18865	4.92905e-05	0.00049817	OMG
ENSG00000174776	4.1871	0.000177549	0.00143708	WDR49
ENSG00000203734	4.17556	2.30514e-06	3.86714e-05	ECT2L
ENSG00000235225	4.17349	3.43016e-07	7.3226e-06	AC016712
ENSG00000159167	4.16918	1.18319e-08	3.76553e-07	STC1
ENSG00000198300	4.16029	2.63584e-06	4.33786e-05	PEG3
ENSG00000173376	4.1498	1.22311e-09	5.3072e-08	NDNF
ENSG00000233822	4.14074	1.31744e-08	4.13203e-07	HIST1H2BN
ENSG00000212124	4.13256	1.46258e-07	3.45923e-06	TAS2R19
ENSG00000273284	4.13057	2.31005e-07	5.16051e-06	AP001033
ENSG00000177301	4.12612	4.5342e-06	6.76729e-05	KCNA2
ENSG00000178568	4.12436	0.000205113	0.00161122	ERBB4
ENSG00000132821	4.12294	6.36625e-08	1.67506e-06	VSTM2L
ENSG00000211974	4.11845	0.000989369	0.00575426	IGHV2-70D
ENSG00000088926	4.1153	3.60976e-06	5.58888e-05	F11
ENSG00000046889	4.10988	4.51353e-11	2.83126e-09	PREX2
ENSG00000170011	4.10129	1.16809e-07	2.82053e-06	MYRIP
ENSG00000141579	4.0953	0.000752387	0.00462169	ZNF750
ENSG00000280219	4.09095	3.31316e-09	1.23622e-07	AC093908
ENSG00000141431	4.08417	5.50324e-06	7.97301e-05	ASXL3
ENSG00000173258	4.07117	1.36137e-09	5.80515e-08	ZNF483
ENSG00000143297	4.07002	2.09125e-06	3.56006e-05	FCRL5
ENSG00000207523	4.06392	3.44946e-07	7.35474e-06	SNORA66
ENSG00000172548	4.06284	0.000722362	0.00448253	NIPAL4
ENSG00000091831	4.05841	4.49434e-06	6.72982e-05	ESR1
ENSG00000211594	4.05606	1.49636e-06	2.66528e-05	IGKJ4
ENSG00000178662	4.04619	2.50462e-12	2.20114e-10	CSRNP3
ENSG00000212125	4.04592	5.28629e-05	0.000528416	TAS2R15P
ENSG00000224689	4.04537	0.00068242	0.00429315	ZNF812P
ENSG00000241684	4.04482	2.88054e-07	6.28095e-06	ADAMTS9-AS2
ENSG00000206612	4.04152	6.66207e-06	9.28146e-05	SNORA2A
ENSG00000249476	4.03471	8.3503e-07	1.61349e-05	AC008467
ENSG00000173208	4.03017	1.2001e-06	2.20332e-05	ABCD2
ENSG00000164764	4.02892	1.00501e-08	3.27875e-07	SBSPON
ENSG00000267640	4.02648	7.63904e-05	0.000722309	AC016582
ENSG00000236039	4.01135	1.01163e-06	1.89139e-05	AC019117
ENSG00000267731	4.00717	6.70781e-07	1.32269e-05	AC005332
ENSG00000248309	4.00609	4.55763e-08	1.25552e-06	MEF2C-AS1
ENSG00000197149	4.00569	1.69262e-06	2.96003e-05	AC107956
ENSG00000160321	3.99986	1.25684e-05	0.000158252	ZNF208
ENSG00000280383	3.99855	1.08449e-08	3.5095e-07	Z95331
ENSG00000275221	3.99772	2.71052e-06	4.45229e-05	HIST1H2AK
ENSG00000255366	3.99394	1.59693e-06	2.81831e-05	AC120036
ENSG00000165164	3.98849	3.87537e-05	0.00040467	CFAP47
ENSG00000223599	3.9861	5.05452e-06	7.37849e-05	AL513523
ENSG00000244280	3.98483	9.33702e-06	0.000123422	ECEL1P2
ENSG00000108244	3.9829	2.09485e-10	1.12634e-08	KRT23
ENSG00000258168	3.97753	1.7565e-05	0.000210161	AC025569
ENSG00000132465	3.9742	2.36848e-08	7.00192e-07	JCHAIN
ENSG00000272112	3.97246	3.43075e-06	5.37525e-05	AC011374
ENSG00000254221	3.96913	9.48818e-07	1.79137e-05	PCDHGB1
ENSG00000215559	3.96757	5.85362e-05	0.00057672	ANKRD20A11P
ENSG00000211950	3.95414	1.24128e-05	0.000156864	IGHV1-24
ENSG00000154165	3.95367	2.56771e-05	0.000289335	GPR15
ENSG00000234176	3.95359	2.78905e-06	4.55966e-05	HSPA8P1
ENSG00000226674	3.94425	1.09521e-05	0.000141829	TEX41
ENSG00000196724	3.93604	3.51166e-07	7.46897e-06	ZNF418
ENSG00000233936	3.92769	9.15154e-06	0.00012169	AL390778
ENSG00000048462	3.92734	1.61578e-06	2.84578e-05	TNFRSF17
ENSG00000282057	3.91996	1.56713e-06	2.77705e-05	AC092807
ENSG00000232855	3.91607	4.91985e-06	7.2123e-05	AF165147
ENSG00000124107	3.91375	2.33702e-06	3.91304e-05	SLPI
ENSG00000253537	3.91002	1.62933e-06	2.86382e-05	PCDHGA7
ENSG00000183508	3.90542	2.60725e-07	5.74291e-06	TENT5C
ENSG00000187510	3.90053	1.05254e-05	0.000136807	PLEKHG7
ENSG00000150471	3.89276	1.48994e-05	0.000182687	ADGRL3
ENSG00000077616	3.89081	7.66961e-05	0.000724013	NAALAD2
ENSG00000197083	3.88425	1.41281e-05	0.000175215	ZNF300P1
ENSG00000110436	3.8835	1.84607e-08	5.57783e-07	SLC1A2
ENSG00000215386	3.88101	4.42248e-08	1.22506e-06	MIR99AHG
ENSG00000151136	3.87461	3.76575e-10	1.89525e-08	BTBD11
ENSG00000226777	3.8738	0.000491216	0.00327219	FAM30A
ENSG00000171451	3.87005	5.3226e-09	1.88832e-07	DSEL
ENSG00000251254	3.84906	4.33435e-07	9.05194e-06	GTF2F2P1
ENSG00000070269	3.83737	8.43595e-08	2.14152e-06	TMEM260
ENSG00000035720	3.83151	5.7519e-05	0.00056721	STAP1
ENSG00000171346	3.82701	0.000351558	0.00251082	KRT15
ENSG00000279114	3.82411	8.20607e-07	1.59162e-05	Z99129
ENSG00000226982	3.8168	2.01533e-06	3.44096e-05	CENPCP1
ENSG00000271789	3.81254	1.27888e-06	2.33066e-05	AL080317
ENSG00000177272	3.81048	4.3258e-06	6.52943e-05	KCNA3
ENSG00000196159	3.80665	2.24417e-06	3.77583e-05	FAT4
ENSG00000165548	3.80186	2.92798e-06	4.7436e-05	TMEM63C
ENSG00000280339	3.79851	3.18975e-06	5.07575e-05	AP001528
ENSG00000267383	3.79524	2.43685e-05	0.000277196	AC011447
ENSG00000109339	3.79442	1.21434e-07	2.91593e-06	MAPK10
ENSG00000165084	3.77581	0.000306985	0.00224538	C8orf34
ENSG00000091656	3.77255	2.6429e-05	0.00029635	ZFHX4
ENSG00000153789	3.77237	5.58011e-06	8.0507e-05	FAM92B
ENSG00000216809	3.76422	3.31777e-07	7.10432e-06	AL589993
ENSG00000211668	3.75898	4.13863e-06	6.27977e-05	IGLV2-11
ENSG00000249661	3.75434	2.19721e-06	3.71488e-05	TNRC18P1
ENSG00000156486	3.7539	0.000413342	0.00285562	KCNS2
ENSG00000197057	3.75251	1.46975e-06	2.62869e-05	DTHD1
ENSG00000213252	3.74968	1.16921e-06	2.15192e-05	AP001282
ENSG00000145808	3.74869	0.00155743	0.0083247	ADAMTS19
ENSG00000203804	3.74691	8.4973e-07	1.63642e-05	ADAMTSL4-AS1
ENSG00000092009	3.74614	0.000284469	0.00210201	CMA1
ENSG00000144908	3.73371	1.95432e-06	3.35667e-05	ALDH1L1
ENSG00000132185	3.72981	0.000883531	0.0052656	FCRLA
ENSG00000170476	3.7276	2.89175e-06	4.70534e-05	MZB1
ENSG00000106772	3.71966	5.55664e-06	8.03023e-05	PRUNE2
ENSG00000111860	3.71884	4.27266e-11	2.68991e-09	CEP85L
ENSG00000162687	3.71697	4.85581e-06	7.1305e-05	KCNT2
ENSG00000224003	3.71641	1.3212e-06	2.39518e-05	YES1P1
ENSG00000165259	3.71585	1.28193e-06	2.33376e-05	HDX
ENSG00000267508	3.71018	2.56142e-06	4.22342e-05	ZNF285
ENSG00000279602	3.70641	1.34676e-05	0.00016782	AC109326
ENSG00000270116	3.69681	3.95112e-06	6.04825e-05	AP001429
ENSG00000055813	3.69526	9.55769e-05	0.000869077	CCDC85A
ENSG00000239571	3.69486	0.000136759	0.00116198	IGKV2D-30
ENSG00000278875	3.69368	4.56861e-06	6.80567e-05	AC025809
ENSG00000212710	3.69144	3.55492e-06	5.52224e-05	CTAGE1
ENSG00000248858	3.6815	6.85581e-06	9.4804e-05	FLJ46284
ENSG00000179915	3.68019	0.000579491	0.00377881	NRXN1
ENSG00000237111	3.67238	9.57515e-05	0.000870207	IGHJ3P
ENSG00000169083	3.65775	0.000640732	0.00406634	AR
ENSG00000110693	3.65704	2.6225e-05	0.000294636	SOX6
ENSG00000231416	3.65224	2.00429e-05	0.000234336	AL358472
ENSG00000274964	3.65059	3.52019e-06	5.48067e-05	AC026356
ENSG00000136457	3.64434	0.000274625	0.00203884	CHAD
ENSG00000240950	3.64182	1.28879e-05	0.00016204	AC021074
ENSG00000081842	3.63746	4.22439e-05	0.000436638	PCDHA6
ENSG00000226544	3.63535	6.00464e-06	8.54664e-05	RPL7P22
ENSG00000169860	3.63201	2.52124e-07	5.57475e-06	P2RY1
ENSG00000278576	3.63072	2.6352e-06	4.33786e-05	AL162171
ENSG00000275318	3.62953	6.46376e-07	1.28777e-05	AL136981
ENSG00000201772	3.6275	2.01414e-06	3.44096e-05	SNORA5C
ENSG00000232774	3.61403	3.96504e-06	6.0642e-05	FLJ22447
ENSG00000164197	3.61174	1.57648e-06	2.78507e-05	RNF180
ENSG00000280388	3.60862	3.40627e-06	5.34658e-05	AC006330
ENSG00000153253	3.60836	0.000221581	0.00171413	SCN3A
ENSG00000197134	3.60722	7.80412e-06	0.00010603	ZNF257
ENSG00000256436	3.60531	3.41352e-05	0.000365934	TAS2R31
ENSG00000253953	3.59477	7.2261e-06	9.91105e-05	PCDHGB4
ENSG00000253525	3.59142	1.90269e-05	0.000224548	AC104966
ENSG00000155970	3.58624	3.58839e-05	0.00038044	MICU3
ENSG00000179082	3.58156	1.53225e-05	0.000187079	C9orf106
ENSG00000253731	3.57235	2.35893e-05	0.000269039	PCDHGA6
ENSG00000279948	3.56242	1.95394e-06	3.35667e-05	AC008895
ENSG00000273983	3.56051	5.5751e-06	8.05019e-05	HIST1H3G
ENSG00000148082	3.55793	8.20955e-07	1.59162e-05	SHC3
ENSG00000205609	3.5542	6.28531e-06	8.88307e-05	EIF3CL
ENSG00000272735	3.55414	4.53283e-06	6.76729e-05	AC007881
ENSG00000257790	3.55224	6.6637e-06	9.28146e-05	EIF4A1P4
ENSG00000244116	3.55138	0.000647265	0.00409981	IGKV2-28
ENSG00000186105	3.54732	3.12392e-06	4.98474e-05	LRRC70
ENSG00000124215	3.54649	5.08523e-06	7.41706e-05	CDH26
ENSG00000257151	3.54624	8.87428e-06	0.000118367	PWAR6
ENSG00000260244	3.54584	8.0745e-07	1.56895e-05	AC104083
ENSG00000254912	3.54443	0.000265457	0.00198955	AC135983
ENSG00000253485	3.53901	0.000231259	0.00177473	PCDHGA5
ENSG00000198963	3.53645	0.000408666	0.00283009	RORB
ENSG00000279384	3.5333	2.06075e-05	0.000239399	AC080188
ENSG00000117983	3.52845	0.000798475	0.00484411	MUC5B
ENSG00000166391	3.52124	0.000411402	0.00284676	MOGAT2
ENSG00000157168	3.52121	6.4901e-05	0.000629514	NRG1
ENSG00000168491	3.52075	2.82778e-05	0.000313854	CCDC110
ENSG00000254245	3.51468	4.41985e-05	0.000453592	PCDHGA3
ENSG00000118971	3.51346	9.39577e-08	2.35752e-06	CCND2
ENSG00000223704	3.51257	7.77523e-06	0.000105827	LINC01422
ENSG00000180139	3.51162	1.66182e-06	2.915e-05	ACTA2-AS1
ENSG00000257954	3.49885	8.65098e-06	0.000116014	AC125611
ENSG00000070193	3.4984	5.53315e-05	0.000548971	FGF10
ENSG00000268912	3.49041	2.30818e-06	3.86848e-05	AC012313
ENSG00000225447	3.48966	3.94587e-06	6.04556e-05	RPS15AP10
ENSG00000279342	3.48798	6.5698e-07	1.30439e-05	AP000866
ENSG00000266402	3.48334	0.000994793	0.00577754	SNHG25
ENSG00000232134	3.48138	2.47946e-06	4.12363e-05	RPS15AP12
ENSG00000213178	3.47676	1.67114e-09	6.85604e-08	RPL22P1
ENSG00000197128	3.4722	1.77038e-05	0.000211238	ZNF772
ENSG00000196754	3.47109	0.000187827	0.00149924	S100A2
ENSG00000144681	3.46947	3.24512e-06	5.14024e-05	STAC
ENSG00000271361	3.46927	8.9058e-05	0.000817963	HTATSF1P2
ENSG00000278828	3.46572	6.59487e-08	1.72213e-06	HIST1H3H
ENSG00000196418	3.46551	9.87036e-11	5.63979e-09	ZNF124
ENSG00000211938	3.46211	0.000178514	0.00144353	IGHV3-7
ENSG00000105369	3.44396	0.00104959	0.00602907	CD79A
ENSG00000228817	3.44322	1.4493e-05	0.000178589	BACH1-IT2
ENSG00000235532	3.44317	2.41383e-05	0.000275119	LINC00402
ENSG00000201428	3.44253	6.15624e-05	0.000603528	RN7SKP71
ENSG00000176222	3.44252	3.40028e-06	5.34201e-05	ZNF404
ENSG00000143603	3.43811	6.32507e-05	0.000616587	KCNN3
ENSG00000269887	3.43811	5.02854e-05	0.000506747	AL391001
ENSG00000116039	3.43595	3.54195e-05	0.0003769	ATP6V1B1
ENSG00000276180	3.43061	1.68531e-05	0.000203151	HIST1H4I
ENSG00000124721	3.42947	0.00015129	0.00126169	DNAH8
ENSG00000198010	3.42611	0.000317823	0.00231002	DLGAP2
ENSG00000260400	3.42606	6.94797e-06	9.58487e-05	AL513534
ENSG00000123009	3.4204	3.00438e-05	0.000329416	NME2P1
ENSG00000243004	3.41548	0.000180329	0.00145188	AC005062
ENSG00000255987	3.41546	6.4024e-06	9.01073e-05	TOMM20P2
ENSG00000000971	3.41503	1.04161e-06	1.94116e-05	CFH
ENSG00000141338	3.41027	0.000212028	0.00165602	ABCA8
ENSG00000273680	3.41004	8.35139e-06	0.000112432	AC009318
ENSG00000231721	3.40524	7.21835e-06	9.91049e-05	LINC-PINT
ENSG00000204442	3.4052	6.53335e-06	9.13667e-05	FAM155A
ENSG00000113742	3.4045	2.83338e-10	1.4731e-08	CPEB4
ENSG00000119938	3.40199	0.000699511	0.00437207	PPP1R3C
ENSG00000235095	3.39727	1.74658e-05	0.000209408	AC099654
ENSG00000137265	3.39687	2.49251e-05	0.000282598	IRF4
ENSG00000186952	3.39455	9.64249e-06	0.000127144	TMEM232
ENSG00000165379	3.39302	0.00140686	0.00765219	LRFN5
ENSG00000201302	3.39248	1.34737e-05	0.00016782	SNORA65
ENSG00000226318	3.3862	3.05016e-06	4.89411e-05	RPS3AP38
ENSG00000269821	3.38556	2.37456e-09	9.28008e-08	KCNQ1OT1
ENSG00000279133	3.3764	1.1543e-06	2.13281e-05	AC018628
ENSG00000047457	3.37465	2.18447e-05	0.000251964	CP
ENSG00000163618	3.37173	0.000805827	0.00487893	CADPS
ENSG00000244575	3.36789	0.00193463	0.00987156	IGKV1-27
ENSG00000138821	3.3648	4.71706e-09	1.70139e-07	SLC39A8
ENSG00000282988	3.36196	1.30206e-06	2.36544e-05	AL031777
ENSG00000212588	3.35415	1.21278e-05	0.000153823	SNORA26
ENSG00000279434	3.34754	1.07524e-05	0.000139547	AL049776
ENSG00000261115	3.33986	0.000658748	0.00415934	TMEM178B
ENSG00000255837	3.33746	5.58381e-05	0.000553363	TAS2R20
ENSG00000205940	3.33699	5.66259e-06	8.14256e-05	HSP90AB2P
ENSG00000213104	3.33698	1.8254e-06	3.16347e-05	NPM1P46
ENSG00000164128	3.3331	8.82376e-05	0.000811289	NPY1R
ENSG00000093134	3.33255	0.000128312	0.00110741	VNN3
ENSG00000131849	3.32988	7.65244e-07	1.49365e-05	ZNF132
ENSG00000280138	3.32802	1.72598e-06	3.01532e-05	AC027290
ENSG00000276547	3.32789	0.000103511	0.000929991	PCDHGB5
ENSG00000108342	3.32758	0.000194152	0.00153627	CSF3
ENSG00000226723	3.32341	1.33334e-05	0.000166432	AL513175
ENSG00000261451	3.32334	3.37661e-05	0.000362875	AC104964
ENSG00000017427	3.31839	2.16446e-05	0.000249939	IGF1
ENSG00000203867	3.31617	6.50698e-05	0.000630621	RBM20
ENSG00000100181	3.3076	9.92296e-06	0.000130149	TPTEP1
ENSG00000226091	3.30518	3.01024e-05	0.00032985	LINC00937
ENSG00000252498	3.3041	1.30116e-05	0.000163044	RNU6-1016P
ENSG00000281026	3.30038	1.38186e-06	2.4973e-05	N4BP2L2-IT2
ENSG00000081148	3.29816	4.36801e-06	6.57594e-05	IMPG2
ENSG00000235408	3.29375	2.10355e-05	0.000243441	SNORA71B
ENSG00000241351	3.28951	0.000863955	0.00516478	IGKV3-11
ENSG00000184408	3.28896	1.17921e-05	0.000150336	KCND2
ENSG00000188001	3.2793	3.78877e-05	0.000398028	TPRG1
ENSG00000154874	3.27887	8.6873e-05	0.000802151	CCDC144B
ENSG00000242472	3.27649	0.00117031	0.00659121	IGHJ5
ENSG00000144935	3.27639	5.15712e-05	0.000518497	TRPC1
ENSG00000172817	3.27094	5.21062e-07	1.05882e-05	CYP7B1
ENSG00000151229	3.26593	4.09239e-06	6.21505e-05	SLC2A13
ENSG00000127903	3.26395	0.000684935	0.00430428	ZNF835
ENSG00000174844	3.25919	0.000705024	0.00439542	DNAH12
ENSG00000272356	3.25412	7.61627e-06	0.000103745	AL080317
ENSG00000272983	3.25129	1.11103e-05	0.000143547	AL117339
ENSG00000265817	3.24928	0.000117007	0.00102882	FSBP
ENSG00000247809	3.24654	4.80679e-06	7.07652e-05	NR2F2-AS1
ENSG00000171649	3.24237	6.19447e-06	8.805e-05	ZIK1
ENSG00000211673	3.23716	0.000332603	0.00239711	IGLV3-1
ENSG00000185008	3.23465	8.58911e-06	0.000115274	ROBO2
ENSG00000198406	3.22884	6.55415e-06	9.15836e-05	BZW1P2
ENSG00000274290	3.22827	6.69024e-05	0.000644923	HIST1H2BE
ENSG00000104313	3.21912	3.44734e-05	0.000368874	EYA1
ENSG00000163132	3.2191	1.80727e-07	4.18306e-06	MSX1
ENSG00000163145	3.21724	5.41848e-05	0.000539759	C1QTNF7
ENSG00000140795	3.21707	0.00016305	0.00133786	MYLK3
ENSG00000280106	3.20722	1.8226e-05	0.000216424	AC008555
ENSG00000216937	3.20642	6.43247e-08	1.68991e-06	CCDC7
ENSG00000134755	3.20594	0.00102419	0.00590865	DSC2
ENSG00000279281	3.20402	0.000113919	0.00100524	AC015883
ENSG00000213312	3.19977	4.43457e-05	0.000454832	RPL7AP34
ENSG00000211947	3.1988	0.000837324	0.00503179	IGHV3-21
ENSG00000118432	3.19759	0.00110794	0.0063013	CNR1
ENSG00000234981	3.19271	2.02618e-05	0.000236223	AC244034
ENSG00000189058	3.19261	0.000792959	0.00481701	APOD
ENSG00000237440	3.19243	4.1388e-07	8.67495e-06	ZNF737
ENSG00000121895	3.19219	0.00019308	0.00152939	TMEM156
ENSG00000173114	3.18723	0.000736653	0.00454617	LRRN3
ENSG00000071909	3.18492	8.13919e-06	0.000109746	MYO3B
ENSG00000211592	3.18479	7.46949e-05	0.00070821	IGKC
ENSG00000165061	3.18129	0.000654383	0.00413781	ZMAT4
ENSG00000158458	3.18081	0.000217348	0.00168667	NRG2
ENSG00000050730	3.17818	2.41993e-05	0.000275451	TNIP3
ENSG00000259049	3.17731	8.06778e-06	0.000109011	AL139317
ENSG00000200913	3.17547	2.32925e-05	0.000266356	SNORD46
ENSG00000243759	3.1741	5.80475e-06	8.29873e-05	ST13P15
ENSG00000162599	3.17346	1.79448e-07	4.16459e-06	NFIA
ENSG00000178404	3.17299	3.33461e-05	0.000358584	CEP295NL
ENSG00000169067	3.16214	0.00189718	0.00972345	ACTBL2
ENSG00000261366	3.15985	8.42767e-06	0.000113283	MANEA-DT
ENSG00000212127	3.15863	4.24599e-05	0.000438348	TAS2R14
ENSG00000232295	3.14716	0.000637906	0.00405482	AL589935
ENSG00000168852	3.1464	4.60473e-05	0.000470612	TPTE2P5
ENSG00000183346	3.14566	0.000290211	0.00213533	CABCOCO1
ENSG00000154265	3.13951	1.85232e-09	7.54569e-08	ABCA5
ENSG00000225067	3.13659	9.01006e-07	1.71797e-05	RPL23AP2
ENSG00000198523	3.13467	0.00171424	0.00894812	PLN
ENSG00000230490	3.13435	3.63135e-05	0.000384053	AL139383
ENSG00000228002	3.13295	2.19988e-05	0.000253572	DHX9P1
ENSG00000204186	3.1312	2.71468e-07	5.96438e-06	ZDBF2
ENSG00000164825	3.13116	0.00167751	0.00880349	DEFB1
ENSG00000279392	3.12891	9.23877e-06	0.000122568	AL158801
ENSG00000145075	3.11774	0.000583413	0.0037958	CCDC39
ENSG00000144642	3.11313	1.43115e-05	0.000177109	RBMS3
ENSG00000233008	3.10587	2.79539e-05	0.000311432	LINC01725
ENSG00000270108	3.10586	9.33588e-06	0.000123422	AL049840
ENSG00000276791	3.1047	3.79806e-06	5.83459e-05	AC092117
ENSG00000277142	3.10015	4.19394e-06	6.35255e-05	LINC00235
ENSG00000261270	3.0965	1.11995e-05	0.000144591	AC012181
ENSG00000165449	3.09273	0.000238158	0.0018164	SLC16A9
ENSG00000116747	3.08651	8.9773e-10	4.02653e-08	TROVE2
ENSG00000179097	3.0863	7.30185e-05	0.000696896	HTR1F
ENSG00000261553	3.08326	0.000160803	0.00132255	AL137782
ENSG00000275325	3.08197	0.00100898	0.00584645	PDCD6IPP1
ENSG00000199266	3.07854	2.6352e-05	0.000295679	SNORA60
ENSG00000196381	3.07528	0.000362294	0.0025675	ZNF781
ENSG00000069667	3.07236	1.75954e-10	9.57955e-09	RORA
ENSG00000244153	3.07113	4.97038e-05	0.00050147	WWP1P1
ENSG00000231028	3.07085	2.34591e-05	0.000267731	LINC00271
ENSG00000278897	3.06739	0.000359085	0.00255104	AC020951
ENSG00000105855	3.06163	1.0227e-07	2.53305e-06	ITGB8
ENSG00000255248	3.05832	3.3236e-05	0.000357954	MIR100HG
ENSG00000261468	3.05652	3.68299e-05	0.00038904	AC096921
ENSG00000243107	3.05552	0.000171231	0.00139573	AC000120
ENSG00000203709	3.05428	6.61049e-08	1.72361e-06	MIR29B2CHG
ENSG00000253910	3.04965	0.000329537	0.00238216	PCDHGB2
ENSG00000163534	3.04735	0.00160859	0.00852818	FCRL1
ENSG00000185261	3.04574	1.58798e-05	0.000192291	KIAA0825
ENSG00000115602	3.04546	9.71194e-05	0.000880329	IL1RL1
ENSG00000262576	3.04477	0.000331006	0.00238978	PCDHGA4
ENSG00000113389	3.04281	1.85328e-05	0.000219016	NPR3
ENSG00000248578	3.03407	3.29754e-05	0.000355703	NPM1P21
ENSG00000224520	3.03177	6.70283e-06	9.32097e-05	KRT8P45
ENSG00000168081	3.02684	0.000909836	0.00537794	PNOC
ENSG00000118777	3.02529	0.000182956	0.00147052	ABCG2
ENSG00000169621	3.02162	8.82228e-07	1.6896e-05	APLF
ENSG00000154262	3.02066	0.000278352	0.00206173	ABCA6
ENSG00000166669	3.01637	6.22523e-05	0.000608225	ATF7IP2
ENSG00000158406	3.01322	4.74703e-07	9.79563e-06	HIST1H4H
ENSG00000225568	3.01183	7.43024e-05	0.000705741	AC093155
ENSG00000030419	3.0112	7.8144e-08	1.9925e-06	IKZF2
ENSG00000204116	3.01022	1.30077e-08	4.10204e-07	CHIC1
ENSG00000205413	3.00356	6.67358e-05	0.000643675	SAMD9
ENSG00000267682	3.00301	0.000808954	0.00489187	AC016590
ENSG00000234093	3.00156	0.000265306	0.00198952	RPS15AP11
ENSG00000225345	2.99669	0.000116964	0.00102882	SNX18P3
ENSG00000167232	2.99611	1.02628e-09	4.53203e-08	ZNF91
ENSG00000157765	2.99565	8.62595e-05	0.000798188	SLC34A2
ENSG00000196787	2.99546	2.50954e-06	4.16166e-05	HIST1H2AG
ENSG00000280304	2.99256	0.000776055	0.00472926	AC104260
ENSG00000280123	2.99107	3.75373e-05	0.000395202	AC023632
ENSG00000138735	2.98643	2.2612e-06	3.8008e-05	PDE5A
ENSG00000232380	2.98475	0.000123665	0.00107385	ZDHHC20P4
ENSG00000138685	2.97709	1.77463e-05	0.000211599	FGF2
ENSG00000242125	2.97599	1.48617e-06	2.65082e-05	SNHG3
ENSG00000064989	2.97124	1.44084e-06	2.58769e-05	CALCRL
ENSG00000113594	2.96941	2.25424e-05	0.000259148	LIFR
ENSG00000251400	2.968	6.58443e-05	0.000636139	ALDH7A1P1
ENSG00000279838	2.96788	4.81346e-05	0.000488485	AL356273
ENSG00000269800	2.96593	7.3167e-05	0.000697358	PLEKHA3P1
ENSG00000177173	2.96156	7.39578e-05	0.00070343	NAP1L4P1
ENSG00000251194	2.9551	0.000925521	0.0054539	AL133330
ENSG00000257298	2.95473	7.77213e-05	0.000731298	AC008147
ENSG00000118596	2.95111	4.88745e-08	1.32628e-06	SLC16A7
ENSG00000073737	2.947	0.00115413	0.00651499	DHRS9
ENSG00000197776	2.94457	1.3035e-05	0.000163178	KLHDC1
ENSG00000277687	2.94297	4.66468e-05	0.000475616	AL139407
ENSG00000267325	2.93362	0.000293233	0.00215664	LINC01415
ENSG00000215458	2.93223	6.93943e-05	0.000665977	AATBC
ENSG00000178660	2.93093	4.45928e-05	0.000457096	ARMC10P1
ENSG00000177483	2.93027	4.8385e-05	0.00049045	RBM44
ENSG00000151914	2.92881	9.51451e-08	2.37698e-06	DST
ENSG00000279738	2.92704	1.94573e-05	0.000228848	AL022311
ENSG00000243422	2.92522	3.83429e-05	0.000401106	RPL23AP49
ENSG00000230006	2.91938	0.000387025	0.00271168	ANKRD36BP2
ENSG00000136160	2.91913	1.99089e-05	0.000233051	EDNRB
ENSG00000249096	2.91903	4.03425e-05	0.00041949	LINC02362
ENSG00000048052	2.91831	1.07781e-07	2.65814e-06	HDAC9
ENSG00000176697	2.9175	0.000894024	0.0053044	BDNF
ENSG00000180535	2.91582	0.00153031	0.00818732	BHLHA15
ENSG00000264343	2.91281	8.21643e-09	2.77623e-07	NOTCH2NLA
ENSG00000187621	2.90819	0.00071341	0.0044397	TCL6
ENSG00000123095	2.90713	0.000317268	0.00230695	BHLHE41
ENSG00000149212	2.90691	1.48671e-06	2.65082e-05	SESN3
ENSG00000215417	2.9013	0.000213348	0.00166458	MIR17HG
ENSG00000206538	2.89989	0.000160216	0.00131961	VGLL3
ENSG00000223685	2.89959	0.000278407	0.00206173	LINC00571
ENSG00000134970	2.89833	3.9093e-08	1.09517e-06	TMED7
ENSG00000104435	2.89778	5.19276e-05	0.00052087	STMN2
ENSG00000197766	2.89598	1.85013e-05	0.000218943	CFD
ENSG00000118997	2.8901	0.00116439	0.0065665	DNAH7
ENSG00000129003	2.88686	4.51117e-08	1.24565e-06	VPS13C
ENSG00000230071	2.88676	5.99675e-05	0.000590231	RPL4P6
ENSG00000259275	2.88492	0.000294175	0.00216173	AC087477
ENSG00000141433	2.88362	0.00196114	0.00997453	ADCYAP1
ENSG00000267481	2.8813	2.47165e-05	0.000280601	AC011477
ENSG00000283175	2.87916	0.00178109	0.00924897	AC007920
ENSG00000174123	2.87766	0.000767932	0.00469298	TLR10
ENSG00000237513	2.87172	0.000267126	0.00199896	AC007384
ENSG00000227850	2.86302	0.000175285	0.0014196	SEPT2P1
ENSG00000248905	2.86299	1.22781e-05	0.000155502	FMN1
ENSG00000179909	2.85903	0.000152887	0.00127141	ZNF154
ENSG00000081853	2.85874	0.000689258	0.00432676	PCDHGA2
ENSG00000124203	2.85481	9.92411e-05	0.000897212	ZNF831
ENSG00000154736	2.85289	6.90449e-05	0.000663728	ADAMTS5
ENSG00000275713	2.84711	0.000110542	0.000982454	HIST1H2BH
ENSG00000176928	2.84326	0.000519694	0.00343546	GCNT4
ENSG00000215086	2.83381	1.75133e-05	0.000209832	NPM1P24
ENSG00000279089	2.83175	3.52487e-05	0.000375776	AC005839
ENSG00000185129	2.83142	8.02953e-08	2.04134e-06	PURA
ENSG00000243323	2.82718	0.00193695	0.0098805	PTPRVP
ENSG00000122188	2.82675	0.000234505	0.00179328	LAX1
ENSG00000233237	2.82584	0.000604087	0.0038944	LINC00472
ENSG00000169570	2.82507	5.77362e-07	1.159e-05	DTWD2
ENSG00000254709	2.82487	0.00073853	0.00455348	IGLL5
ENSG00000270589	2.82381	0.00019301	0.00152939	AL158163
ENSG00000214960	2.81476	3.71471e-05	0.000391913	ISPD
ENSG00000139793	2.81436	1.46694e-05	0.000180249	MBNL2
ENSG00000213881	2.80944	1.05127e-05	0.000136744	NPM1P6
ENSG00000224220	2.80857	0.000456048	0.00308541	AC104699
ENSG00000083814	2.80508	2.0597e-05	0.000239399	ZNF671
ENSG00000134352	2.80331	2.96651e-07	6.42794e-06	IL6ST
ENSG00000180530	2.80065	9.87116e-08	2.44842e-06	NRIP1
ENSG00000162944	2.80055	0.00016416	0.00134506	RFTN2
ENSG00000137502	2.79952	2.72844e-06	4.47022e-05	RAB30
ENSG00000081320	2.79942	6.61329e-07	1.30852e-05	STK17B
ENSG00000229127	2.79604	8.55512e-05	0.000792058	AC007038
ENSG00000174473	2.79587	0.000222569	0.00172024	GALNTL6
ENSG00000218426	2.79405	6.27976e-06	8.88248e-05	AL590867
ENSG00000261114	2.79379	6.74623e-05	0.000649597	AC012181
ENSG00000170571	2.79297	2.75961e-06	4.5158e-05	EMB
ENSG00000279145	2.7912	6.07187e-05	0.000596608	AC011912
ENSG00000198785	2.78911	0.00169638	0.00887025	GRIN3A
ENSG00000228205	2.78231	0.00031806	0.00231007	AC131235
ENSG00000253878	2.78202	0.000131959	0.00112876	AC087752
ENSG00000137033	2.77955	0.00024167	0.00183833	IL33
ENSG00000234558	2.77918	0.000441249	0.0030088	API5P1
ENSG00000090376	2.77684	2.06785e-07	4.67373e-06	IRAK3
ENSG00000197140	2.77618	0.000429204	0.00294057	ADAM32
ENSG00000117477	2.77521	0.000506539	0.00336133	CCDC181
ENSG00000145730	2.77495	3.90063e-06	5.98154e-05	PAM
ENSG00000203814	2.77493	0.000105516	0.000944566	HIST2H2BF
ENSG00000124479	2.77485	0.00179128	0.00928603	NDP
ENSG00000104043	2.77317	2.04132e-06	3.47849e-05	ATP8B4
ENSG00000273129	2.76183	0.000864941	0.00516726	PACERR
ENSG00000185532	2.76051	7.2405e-06	9.91731e-05	PRKG1
ENSG00000140285	2.75309	0.00142741	0.00773965	FGF7
ENSG00000174740	2.7518	0.000599935	0.00388577	PABPC5
ENSG00000214820	2.74942	0.000147212	0.00123444	MPRIPP1
ENSG00000164035	2.74125	2.45614e-05	0.000279024	EMCN
ENSG00000158077	2.73961	0.000949685	0.00557542	NLRP14
ENSG00000164440	2.73778	0.000559336	0.00365978	TXLNB
ENSG00000188649	2.73499	0.000119857	0.00104697	CC2D2B
ENSG00000179071	2.73193	0.000476194	0.00319301	CCDC89
ENSG00000164398	2.7316	0.000509778	0.00337894	ACSL6
ENSG00000196268	2.73145	1.10724e-07	2.7191e-06	ZNF493
ENSG00000204524	2.72796	4.79557e-06	7.06602e-05	ZNF805
ENSG00000254165	2.72345	0.000289484	0.00213209	AC090739
ENSG00000146373	2.72141	9.85619e-07	1.85026e-05	RNF217
ENSG00000165646	2.71307	0.000453999	0.00307669	SLC18A2
ENSG00000236349	2.71195	8.36457e-05	0.000777326	SUCLG2P2
ENSG00000187068	2.71075	0.000499299	0.00331583	C3orf70
ENSG00000077943	2.70602	0.000948887	0.00557262	ITGA8
ENSG00000132932	2.70496	0.000446439	0.00303582	ATP8A2
ENSG00000099260	2.70476	2.5158e-06	4.16804e-05	PALMD
ENSG00000216866	2.70392	6.83753e-05	0.000657656	RPS2P55
ENSG00000104290	2.70253	1.53972e-07	3.62191e-06	FZD3
ENSG00000106546	2.70154	2.47932e-07	5.50314e-06	AHR
ENSG00000180673	2.69998	0.000231668	0.0017763	EXOC5P1
ENSG00000128573	2.69952	0.000103326	0.000928806	FOXP2
ENSG00000253305	2.69899	0.000610774	0.00392754	PCDHGB6
ENSG00000272345	2.6893	0.000419702	0.00289379	AL031775
ENSG00000149534	2.68492	0.00101944	0.00589103	MS4A2
ENSG00000166206	2.68004	0.00102277	0.00590436	GABRB3
ENSG00000250569	2.67873	0.000154662	0.00128179	NTAN1P2
ENSG00000140009	2.67527	0.000238288	0.00181659	ESR2
ENSG00000172260	2.67512	0.00141185	0.00766973	NEGR1
ENSG00000279425	2.67486	0.000210507	0.00164761	AC092279
ENSG00000169432	2.67351	0.00117155	0.00659121	SCN9A
ENSG00000259924	2.67143	0.000139758	0.00118319	AC011939
ENSG00000144426	2.67046	2.39921e-07	5.33902e-06	NBEAL1
ENSG00000229419	2.66963	7.13306e-06	9.81675e-05	RALGAPA1P1
ENSG00000237984	2.66813	0.00011248	0.000996095	PTENP1
ENSG00000283761	2.66349	0.000125139	0.00108435	AC118553
ENSG00000151320	2.66313	0.000580121	0.00378007	AKAP6
ENSG00000229473	2.66301	0.00163249	0.0086244	RGS17P1
ENSG00000231043	2.65864	0.000132493	0.00113165	AC007238
ENSG00000276334	2.65864	0.000155468	0.00128786	AL133243
ENSG00000115604	2.65636	8.9669e-05	0.000822267	IL18R1
ENSG00000172403	2.65506	1.31061e-05	0.000163832	SYNPO2
ENSG00000005108	2.65444	5.44569e-05	0.000541534	THSD7A
ENSG00000254838	2.65317	1.77711e-05	0.000211749	GVINP1
ENSG00000268521	2.65282	0.000217491	0.00168701	VN1R83P
ENSG00000261377	2.652	0.00105556	0.00606136	PDCD6IPP2
ENSG00000123096	2.65118	2.53256e-05	0.000286016	SSPN
ENSG00000224505	2.65076	0.000115386	0.00101715	AC138150
ENSG00000163491	2.64816	0.000241333	0.00183657	NEK10
ENSG00000271969	2.64793	0.00157456	0.00839299	U47924
ENSG00000151617	2.64761	4.01141e-06	6.11352e-05	EDNRA
ENSG00000258405	2.64613	0.00189287	0.00971001	ZNF578
ENSG00000139679	2.64554	5.59587e-06	8.06672e-05	LPAR6
ENSG00000166960	2.64517	0.000240719	0.00183271	CCDC178
ENSG00000100678	2.64392	0.000805969	0.00487893	SLC8A3
ENSG00000138738	2.64014	0.000118137	0.00103519	PRDM5
ENSG00000234851	2.63746	1.17335e-07	2.82928e-06	RPL23AP42
ENSG00000213609	2.63736	0.000151375	0.0012618	RPL7AP50
ENSG00000175985	2.63714	0.00053905	0.00354043	PLEKHD1
ENSG00000248429	2.63066	0.000631159	0.00402626	FAM198B-AS1
ENSG00000224358	2.62744	0.00118506	0.00665919	AL451074
ENSG00000138722	2.6272	0.000172975	0.00140796	MMRN1
ENSG00000219642	2.62258	0.0001405	0.00118784	BMPR1AP1
ENSG00000226686	2.62235	0.00115771	0.00653307	LINC01535
ENSG00000106034	2.61878	8.39845e-06	0.000112978	CPED1
ENSG00000269951	2.61724	8.34582e-05	0.000776417	AC090181
ENSG00000102189	2.61649	2.30529e-07	5.15653e-06	EEA1
ENSG00000151687	2.61329	4.13288e-05	0.000428715	ANKAR
ENSG00000069188	2.61137	0.000434949	0.00297639	SDK2
ENSG00000170962	2.60973	9.11627e-05	0.000835079	PDGFD
ENSG00000280347	2.60921	6.39214e-05	0.000621725	AC000123
ENSG00000138696	2.60773	0.000179886	0.00145124	BMPR1B
ENSG00000260711	2.60666	4.55084e-05	0.000465654	AL121839
ENSG00000226471	2.60263	0.000284675	0.00210264	Z93930
ENSG00000261934	2.59952	0.00120556	0.00675464	PCDHGA9
ENSG00000272369	2.59845	0.000658499	0.00415934	AC008035
ENSG00000227295	2.5977	0.000756467	0.00463929	ELL2P1
ENSG00000204514	2.59757	0.000276028	0.0020475	ZNF814
ENSG00000162695	2.59505	3.37678e-07	7.21755e-06	SLC30A7
ENSG00000271452	2.59425	0.000193007	0.00152939	AC005034
ENSG00000187240	2.594	1.76068e-06	3.06358e-05	DYNC2H1
ENSG00000100354	2.59122	1.38934e-06	2.5082e-05	TNRC6B
ENSG00000152661	2.59108	8.80674e-05	0.000810155	GJA1
ENSG00000149054	2.58874	0.000426082	0.00292496	ZNF215
ENSG00000075223	2.5876	0.000679317	0.00427518	SEMA3C
ENSG00000164344	2.58301	0.00194266	0.00990379	KLKB1
ENSG00000182890	2.58159	8.01725e-05	0.000750284	GLUD2
ENSG00000131018	2.58158	4.58121e-06	6.81396e-05	SYNE1
ENSG00000227344	2.57694	0.000761626	0.0046669	HAUS6P1
ENSG00000156103	2.57669	0.00121327	0.00678859	MMP16
ENSG00000128039	2.57617	0.000212061	0.00165602	SRD5A3
ENSG00000149311	2.57558	3.28494e-07	7.04736e-06	ATM
ENSG00000203797	2.57159	0.000673932	0.00424746	DDO
ENSG00000145088	2.571	0.000112133	0.000993527	EAF2
ENSG00000241506	2.5703	0.000117584	0.00103231	PSMC1P1
ENSG00000189144	2.56969	4.35435e-05	0.000447666	ZNF573
ENSG00000261618	2.56907	0.000848188	0.00508824	AC083837
ENSG00000177144	2.56775	0.000230487	0.00177038	NUDT4B
ENSG00000213047	2.56606	1.99821e-07	4.55198e-06	DENND1B
ENSG00000186265	2.56574	0.000523852	0.00345766	BTLA
ENSG00000113088	2.55812	0.000140512	0.00118784	GZMK
ENSG00000276644	2.55493	8.20847e-05	0.000765697	DACH1
ENSG00000198743	2.55273	7.19608e-06	9.88775e-05	SLC5A3
ENSG00000249669	2.55155	2.34515e-06	3.92287e-05	CARMN
ENSG00000212916	2.54869	0.000981015	0.00571863	MAP10
ENSG00000230002	2.54631	0.000275849	0.00204705	ALMS1-IT1
ENSG00000135318	2.54531	0.00101413	0.00587015	NT5E
ENSG00000123104	2.5439	1.59846e-05	0.000193255	ITPR2
ENSG00000147041	2.54166	0.000408274	0.00282851	SYTL5
ENSG00000187699	2.54154	0.00164744	0.00868781	C2orf88
ENSG00000113205	2.53654	0.000682764	0.00429375	PCDHB3
ENSG00000250903	2.53532	1.00118e-05	0.000131115	GMDS-DT
ENSG00000170385	2.53245	7.2668e-07	1.42378e-05	SLC30A1
ENSG00000272990	2.53173	0.00061461	0.00394278	AC084036
ENSG00000242960	2.53136	0.00016768	0.00136936	FTH1P23
ENSG00000148943	2.53129	1.84341e-07	4.24965e-06	LIN7C
ENSG00000180581	2.53086	0.00122617	0.00685015	SRP9P1
ENSG00000137642	2.53073	2.53149e-05	0.000286016	SORL1
ENSG00000130224	2.53051	0.000458333	0.00309845	LRCH2
ENSG00000185900	2.52211	2.022e-05	0.000235983	POMK
ENSG00000152763	2.51963	0.000550022	0.00360429	WDR78
ENSG00000203872	2.51842	0.000393478	0.00274579	C6orf163
ENSG00000004468	2.51694	6.92566e-05	0.000665393	CD38
ENSG00000269997	2.51605	0.00097451	0.005692	AC068790
ENSG00000171502	2.51375	0.0016101	0.00852987	COL24A1
ENSG00000172578	2.51137	7.88126e-05	0.000739614	KLHL6
ENSG00000081189	2.51033	3.00487e-06	4.83938e-05	MEF2C
ENSG00000279631	2.50682	0.000779092	0.00474443	AL158211
ENSG00000278991	2.50604	0.000218297	0.00169175	AC090181
ENSG00000237161	2.50467	0.000242098	0.00184077	AC068446
ENSG00000188822	2.50457	0.00130798	0.00720952	CNR2
ENSG00000267506	2.50333	0.00149147	0.00801424	AC021683
ENSG00000229692	2.50038	0.000214048	0.00166778	SOS1-IT1
ENSG00000267074	2.49766	0.0013847	0.00755781	AC015911
ENSG00000172476	2.49748	0.00168427	0.00882559	RAB40A
ENSG00000170323	2.4952	0.00168902	0.00884244	FABP4
ENSG00000135870	2.4892	2.65497e-07	5.84059e-06	RC3H1
ENSG00000233087	2.48509	0.000382722	0.00268697	RAB6D
ENSG00000261098	2.4808	0.000269832	0.00201536	AP000766
ENSG00000269001	2.47994	6.9448e-05	0.000666123	AC092070
ENSG00000163637	2.47918	4.65829e-06	6.89307e-05	PRICKLE2
ENSG00000126778	2.47823	7.09527e-05	0.000678676	SIX1
ENSG00000245105	2.47746	0.000243589	0.00184967	A2M-AS1
ENSG00000211598	2.47646	0.00179933	0.00931294	IGKV4-1
ENSG00000272980	2.47514	0.000628248	0.00401212	Z94721
ENSG00000277152	2.47326	0.000423241	0.00291008	AC110048
ENSG00000116678	2.47247	6.54484e-05	0.000633022	LEPR
ENSG00000025039	2.47223	4.49743e-06	6.72982e-05	RRAGD
ENSG00000226721	2.47182	0.00029986	0.00219978	EEF1DP2
ENSG00000232653	2.47108	0.000893242	0.00530158	GOLGA8N
ENSG00000106069	2.47024	9.29996e-05	0.000850107	CHN2
ENSG00000171509	2.46788	0.000633665	0.00403778	RXFP1
ENSG00000137672	2.46032	5.47387e-05	0.000544025	TRPC6
ENSG00000219023	2.45722	0.00110562	0.00629656	AL033519
ENSG00000015479	2.45165	1.80961e-05	0.000215029	MATR3
ENSG00000075884	2.4513	0.000269572	0.00201428	ARHGAP15
ENSG00000276136	2.4498	0.000394837	0.00275416	AC016957
ENSG00000102908	2.4496	1.5281e-06	2.71344e-05	NFAT5
ENSG00000169554	2.44675	1.76506e-05	0.000210894	ZEB2
ENSG00000146350	2.44621	0.000124762	0.00108163	TBC1D32
ENSG00000105810	2.44544	8.48445e-07	1.63576e-05	CDK6
ENSG00000164187	2.44188	9.08641e-07	1.73062e-05	LMBRD2
ENSG00000113448	2.44171	3.23598e-06	5.13504e-05	PDE4D
ENSG00000015568	2.44076	0.000611216	0.00392798	RGPD5
ENSG00000162999	2.4406	0.000158108	0.0013066	DUSP19
ENSG00000164116	2.43366	4.09644e-05	0.000425445	GUCY1A1
ENSG00000125730	2.43349	0.000704291	0.00439401	C3
ENSG00000112964	2.43252	0.00159641	0.00848072	GHR
ENSG00000111728	2.42915	0.000133727	0.00114107	ST8SIA1
ENSG00000275854	2.42789	0.000876303	0.00523153	AC084824
ENSG00000271011	2.42701	0.00137745	0.00752534	AC010680
ENSG00000256210	2.42502	0.000619543	0.00396786	AC005255
ENSG00000181458	2.42485	2.71165e-05	0.000302882	TMEM45A
ENSG00000100852	2.42443	1.22898e-05	0.000155537	ARHGAP5
ENSG00000263812	2.42346	0.000986785	0.00574839	LINC00908
ENSG00000228906	2.41985	0.000720709	0.00447387	AL353804
ENSG00000117600	2.41606	0.000274386	0.00203794	PLPPR4
ENSG00000099139	2.41586	0.00101704	0.00588109	PCSK5
ENSG00000185278	2.41384	5.58513e-07	1.12698e-05	ZBTB37
ENSG00000091039	2.41084	5.02577e-06	7.34891e-05	OSBPL8
ENSG00000188906	2.40759	0.000406366	0.00282279	LRRK2
ENSG00000116652	2.40679	0.000357123	0.00254021	DLEU2L
ENSG00000187187	2.40679	0.000180066	0.00145134	ZNF546
ENSG00000189045	2.40348	0.000729362	0.00451625	ANKDD1B
ENSG00000118985	2.40152	4.36548e-05	0.000448543	ELL2
ENSG00000118946	2.39903	8.95819e-05	0.000821903	PCDH17
ENSG00000120833	2.39717	0.000389187	0.00272463	SOCS2
ENSG00000229237	2.39418	0.00165387	0.00871257	HMGN1P37
ENSG00000203799	2.39402	0.00057445	0.00375159	CCDC162P
ENSG00000100219	2.39267	0.000351305	0.00251017	XBP1
ENSG00000053524	2.38907	0.00107956	0.00617663	MCF2L2
ENSG00000171817	2.38879	0.000948731	0.00557262	ZNF540
ENSG00000112214	2.38815	0.00141391	0.00767609	FHL5
ENSG00000164463	2.38488	4.29851e-07	8.98793e-06	CREBRF
ENSG00000248971	2.38402	0.000789184	0.00479892	KRT8P46
ENSG00000243466	2.37854	0.000472055	0.00317016	IGKV1-5
ENSG00000235530	2.37847	0.000676723	0.0042604	AC087294
ENSG00000259020	2.37758	0.000398105	0.00277248	AL049872
ENSG00000165124	2.37539	8.4657e-05	0.000784198	SVEP1
ENSG00000253106	2.37447	0.000245809	0.00186408	AC090198
ENSG00000135976	2.37236	2.24429e-05	0.000258347	ANKRD36
ENSG00000080200	2.37053	3.06187e-06	4.89927e-05	CRYBG3
ENSG00000144057	2.37032	0.00027259	0.00203058	ST6GAL2
ENSG00000178502	2.36444	3.10464e-05	0.00033876	KLHL11
ENSG00000163376	2.36357	0.000723607	0.00448544	KBTBD8
ENSG00000113441	2.35994	2.87621e-05	0.000317982	LNPEP
ENSG00000261609	2.35834	4.75282e-06	7.02095e-05	GAN
ENSG00000106819	2.35754	0.000476127	0.00319301	ASPN
ENSG00000081665	2.35566	1.75219e-06	3.05495e-05	ZNF506
ENSG00000168229	2.35445	0.000770157	0.0047016	PTGDR
ENSG00000161405	2.35323	0.000134284	0.00114468	IKZF3
ENSG00000042832	2.35296	0.0011322	0.00642048	TG
ENSG00000234773	2.35124	0.000977739	0.00570529	AC012618
ENSG00000102580	2.35014	2.6073e-05	0.000293118	DNAJC3
ENSG00000169508	2.34361	3.41116e-05	0.000365907	GPR183
ENSG00000185920	2.34062	3.61602e-05	0.000382666	PTCH1
ENSG00000161298	2.34026	0.000832658	0.00500897	ZNF382
ENSG00000272156	2.33758	0.00102757	0.00592221	AC008280
ENSG00000186891	2.33475	0.000149782	0.00125093	TNFRSF18
ENSG00000257027	2.33464	0.000116381	0.00102435	AC010186
ENSG00000174718	2.33206	2.87769e-06	4.69128e-05	KIAA1551
ENSG00000164506	2.32894	2.27151e-05	0.000260787	STXBP5
ENSG00000163071	2.32043	0.000193485	0.00153169	SPATA18
ENSG00000181619	2.31891	0.000396123	0.00275979	GPR135
ENSG00000272807	2.31835	0.00119941	0.00672264	AC007038
ENSG00000239704	2.31658	0.00105715	0.00606847	CDRT4
ENSG00000261064	2.31424	0.000556209	0.00364345	LINC02256
ENSG00000177888	2.30761	9.34795e-07	1.77069e-05	ZBTB41
ENSG00000102780	2.30694	2.5185e-06	4.16853e-05	DGKH
ENSG00000144369	2.30636	0.000150588	0.00125645	FAM171B
ENSG00000163728	2.30454	0.00110094	0.00627613	TTC14
ENSG00000153246	2.30261	2.02564e-06	3.45516e-05	PLA2R1
ENSG00000168300	2.29603	3.39434e-06	5.33753e-05	PCMTD1
ENSG00000007312	2.29309	0.00177904	0.00924109	CD79B
ENSG00000112249	2.29114	1.92816e-05	0.00022709	ASCC3
ENSG00000268205	2.29101	5.67425e-06	8.14596e-05	AC005261
ENSG00000129317	2.29069	5.73314e-06	8.22351e-05	PUS7L
ENSG00000260916	2.28562	1.93391e-05	0.000227613	CCPG1
ENSG00000173214	2.28212	1.43699e-05	0.000177578	MFSD4B
ENSG00000151151	2.27919	2.68328e-05	0.000300295	IPMK
ENSG00000276564	2.27858	0.00158421	0.00843332	AC130650
ENSG00000060982	2.27799	4.21122e-05	0.000435797	BCAT1
ENSG00000180747	2.27331	0.00117182	0.00659121	SMG1P3
ENSG00000176018	2.27194	2.37839e-06	3.97079e-05	LYSMD3
ENSG00000272040	2.27098	0.00112683	0.00639443	AC010245
ENSG00000168497	2.26919	0.000267174	0.00199896	CAVIN2
ENSG00000198855	2.26808	0.000124342	0.00107853	FICD
ENSG00000177694	2.26521	9.21921e-05	0.000843616	NAALADL2
ENSG00000124813	2.26326	1.75342e-05	0.000209937	RUNX2
ENSG00000197959	2.26218	0.00186347	0.0095876	DNM3
ENSG00000261326	2.25908	0.000189168	0.0015056	LINC01355
ENSG00000047346	2.2589	6.82788e-06	9.44933e-05	FAM214A
ENSG00000074966	2.25117	0.000712806	0.00443755	TXK
ENSG00000214535	2.25063	0.00129689	0.00715978	RPS15AP1
ENSG00000079102	2.24955	0.000274016	0.00203607	RUNX1T1
ENSG00000228649	2.2489	0.00107675	0.0061646	SNHG26
ENSG00000197182	2.24534	3.60216e-05	0.000381666	MIRLET7BHG
ENSG00000228887	2.24532	0.000676399	0.00425991	EEF1DP1
ENSG00000074706	2.24362	0.000936291	0.00551549	IPCEF1
ENSG00000240376	2.24344	4.20575e-05	0.000435491	AC010343
ENSG00000159905	2.24125	0.00192978	0.00984974	ZNF221
ENSG00000237298	2.24008	8.14221e-05	0.000759925	TTN-AS1
ENSG00000081181	2.2392	0.000202978	0.0015988	ARG2
ENSG00000003989	2.23808	0.00151375	0.00811381	SLC7A2
ENSG00000180211	2.23567	0.000219938	0.0017037	FO393411
ENSG00000203644	2.23315	0.00138748	0.00757058	AC083799
ENSG00000111885	2.23057	0.000489451	0.00326546	MAN1A1
ENSG00000087253	2.23055	2.04354e-05	0.000237927	LPCAT2
ENSG00000279320	2.22945	0.00151789	0.00812843	AC069528
ENSG00000188177	2.22652	8.08329e-06	0.000109077	ZC3H6
ENSG00000185658	2.2244	1.52356e-05	0.00018615	BRWD1
ENSG00000105851	2.2225	0.000113113	0.00099966	PIK3CG
ENSG00000188033	2.21981	0.00100902	0.00584645	ZNF490
ENSG00000230590	2.21724	5.61236e-05	0.000555556	FTX
ENSG00000164938	2.21518	6.34785e-06	8.95683e-05	TP53INP1
ENSG00000196505	2.21257	2.71819e-06	4.46066e-05	GDAP2
ENSG00000110422	2.21115	2.14299e-05	0.000247674	HIPK3
ENSG00000072133	2.20911	0.0013955	0.00760716	RPS6KA6
ENSG00000159200	2.20327	0.000160121	0.00131946	RCAN1
ENSG00000184305	2.19925	0.00174797	0.00910425	CCSER1
ENSG00000128590	2.19919	0.000115944	0.00102103	DNAJB9
ENSG00000173559	2.19859	0.0004733	0.0031773	NABP1
ENSG00000075213	2.19812	0.000289524	0.00213209	SEMA3A
ENSG00000263606	2.19782	0.00160265	0.00850344	AP000919
ENSG00000162980	2.19747	1.14531e-05	0.00014688	ARL5A
ENSG00000104490	2.19635	4.29875e-05	0.000442738	NCALD
ENSG00000205269	2.19484	0.000526212	0.00347059	TMEM170B
ENSG00000137449	2.19458	0.000166729	0.00136417	CPEB2
ENSG00000109654	2.19341	0.00038723	0.00271202	TRIM2
ENSG00000127954	2.18454	0.00058167	0.00378721	STEAP4
ENSG00000225205	2.18066	0.000859735	0.00514682	AC078883
ENSG00000109452	2.17825	6.78032e-06	9.39853e-05	INPP4B
ENSG00000111962	2.17178	0.000179059	0.00144675	UST
ENSG00000136051	2.17126	1.18972e-05	0.000151342	WASHC4
ENSG00000138411	2.16973	0.000610921	0.00392754	HECW2
ENSG00000114933	2.16947	1.68186e-06	2.94419e-05	INO80D
ENSG00000172795	2.16734	4.64448e-05	0.000474115	DCP2
ENSG00000168405	2.16669	3.13382e-05	0.000341389	CMAHP
ENSG00000246090	2.16597	0.000730369	0.00451892	AP002026
ENSG00000158373	2.15621	3.91946e-05	0.000408781	HIST1H2BD
ENSG00000173889	2.15381	8.50212e-06	0.000114195	PHC3
ENSG00000259623	2.15348	0.000179079	0.00144675	AC125257
ENSG00000158987	2.14755	0.000174141	0.00141279	RAPGEF6
ENSG00000155761	2.14317	0.000636196	0.00404875	SPAG17
ENSG00000139324	2.14185	8.97327e-06	0.000119595	TMTC3
ENSG00000115594	2.13913	0.0015865	0.00844099	IL1R1
ENSG00000169116	2.13146	0.00168243	0.00881862	PARM1
ENSG00000179454	2.13047	1.20612e-05	0.000153091	KLHL28
ENSG00000205045	2.13023	0.00192338	0.00982867	SLFN12L
ENSG00000175893	2.12719	0.00010562	0.000945013	ZDHHC21
ENSG00000104093	2.12675	4.46885e-05	0.000457806	DMXL2
ENSG00000279453	2.12132	0.00116087	0.00654874	Z99129
ENSG00000243836	2.12049	0.0014434	0.00780437	WDR86-AS1
ENSG00000213598	2.11676	0.000316895	0.00230521	AL049873
ENSG00000164099	2.11653	4.87627e-05	0.000493701	PRSS12
ENSG00000150637	2.11465	0.00104577	0.00601307	CD226
ENSG00000100815	2.11327	7.54072e-05	0.000714573	TRIP11
ENSG00000181804	2.10857	0.00143654	0.00777701	SLC9A9
ENSG00000124875	2.10661	0.00139792	0.00761796	CXCL6
ENSG00000068366	2.1064	0.000121469	0.00105838	ACSL4
ENSG00000019991	2.1057	0.00107196	0.0061392	HGF
ENSG00000182141	2.10563	6.45729e-05	0.000627357	ZNF708
ENSG00000122008	2.10267	1.19629e-05	0.000152065	POLK
ENSG00000174373	2.10257	2.8908e-05	0.00031939	RALGAPA1
ENSG00000001561	2.10024	0.000222552	0.00172024	ENPP4
ENSG00000145012	2.09787	8.76231e-05	0.000807355	LPP
ENSG00000152443	2.09466	0.000143476	0.00120935	ZNF776
ENSG00000172915	2.09348	0.0007416	0.00457067	NBEA
ENSG00000182700	2.09296	0.000407486	0.00282423	IGIP
ENSG00000164031	2.09251	2.3104e-05	0.00026455	DNAJB14
ENSG00000168818	2.09013	0.000198744	0.00157045	STX18
ENSG00000082438	2.08747	0.00058657	0.00381491	COBLL1
ENSG00000234975	2.07773	0.000642102	0.00407206	FTH1P2
ENSG00000205189	2.07701	0.00035955	0.00255328	ZBTB10
ENSG00000127081	2.07672	0.000100487	0.000906583	ZNF484
ENSG00000176438	2.07494	9.41641e-05	0.000858033	SYNE3
ENSG00000078596	2.07289	0.000763832	0.00467122	ITM2A
ENSG00000155158	2.07182	0.000137316	0.00116558	TTC39B
ENSG00000142875	2.06757	2.08687e-05	0.000241672	PRKACB
ENSG00000198482	2.06718	5.57993e-05	0.000553296	ZNF808
ENSG00000172869	2.06608	0.000121376	0.00105814	DMXL1
ENSG00000163644	2.0619	0.000178165	0.00144139	PPM1K
ENSG00000111727	2.05867	1.57204e-05	0.000191195	HCFC2
ENSG00000163848	2.05431	2.51325e-05	0.000284577	ZNF148
ENSG00000197863	2.05311	0.000639767	0.0040632	ZNF790
ENSG00000124942	2.05172	0.000279377	0.00206615	AHNAK
ENSG00000171862	2.04687	5.17477e-05	0.000519669	PTEN
ENSG00000182150	2.04542	2.30243e-05	0.000263986	ERCC6L2
ENSG00000127603	2.04162	9.87545e-05	0.000893279	MACF1
ENSG00000164114	2.03912	0.000339992	0.00244345	MAP9
ENSG00000164219	2.03892	1.79021e-05	0.000213017	PGGT1B
ENSG00000176542	2.03408	1.98836e-05	0.000232913	USF3
ENSG00000169851	2.03279	0.000992214	0.00576643	PCDH7
ENSG00000178177	2.03174	2.3182e-05	0.000265268	LCORL
ENSG00000126070	2.03164	1.76028e-05	0.000210467	AGO3
ENSG00000126821	2.02701	0.000422277	0.00290576	SGPP1
ENSG00000198740	2.02282	1.53794e-05	0.000187424	ZNF652
ENSG00000083844	2.02174	9.57867e-06	0.000126495	ZNF264
ENSG00000164023	2.01564	0.000122056	0.00106189	SGMS2
ENSG00000166263	2.01537	0.000157069	0.00129926	STXBP4
ENSG00000073849	2.01378	0.000640053	0.00406353	ST6GAL1
ENSG00000215105	2.0129	0.000189478	0.00150686	TTC3P1
ENSG00000144357	2.01236	7.77739e-05	0.000731396	UBR3
ENSG00000277053	2.01202	0.000494353	0.00329056	GTF2IP1
ENSG00000196911	2.00884	0.000215279	0.00167361	KPNA5
ENSG00000113658	2.00849	4.86229e-05	0.000492574	SMAD5
ENSG00000268670	2.00705	0.0018162	0.00939182	AC016586
ENSG00000065413	2.00563	2.68834e-05	0.000300473	ANKRD44
ENSG00000114127	2.00531	3.13613e-05	0.000341389	XRN1
ENSG00000225697	-2.00076	0.000202448	0.00159535	SLC26A6
ENSG00000102302	-2.00162	0.00071543	0.00445068	FGD1
ENSG00000126464	-2.00217	3.56013e-05	0.000378139	PRR12
ENSG00000146830	-2.0022	3.79777e-05	0.000398249	GIGYF1
ENSG00000100767	-2.0022	0.00168077	0.00881427	PAPLN
ENSG00000204149	-2.00846	0.000489643	0.00326548	AGAP6
ENSG00000109805	-2.0104	0.000362931	0.00256991	NCAPG
ENSG00000049283	-2.01391	0.0014245	0.0077263	EPN3
ENSG00000100058	-2.01506	0.000110863	0.000984292	CRYBB2P1
ENSG00000111344	-2.0163	0.00113708	0.00643555	RASAL1
ENSG00000122390	-2.01842	1.43359e-05	0.000177284	NAA60
ENSG00000213780	-2.01859	0.00190715	0.00975724	GTF2H4
ENSG00000078319	-2.02089	0.00168109	0.00881427	PMS2P1
ENSG00000137288	-2.02227	0.00136879	0.00749219	UQCC2
ENSG00000167553	-2.02248	0.000744771	0.0045838	TUBA1C
ENSG00000185033	-2.02424	7.13425e-05	0.000682028	SEMA4B
ENSG00000130305	-2.02455	7.96059e-05	0.000745385	NSUN5
ENSG00000165215	-2.02598	0.000273916	0.00203607	CLDN3
ENSG00000253676	-2.0272	0.00128574	0.00711813	TAGLN2P1
ENSG00000170043	-2.0277	1.12198e-05	0.000144638	TRAPPC1
ENSG00000213676	-2.02912	3.52691e-06	5.4862e-05	ATF6B
ENSG00000169221	-2.03029	3.90118e-05	0.00040712	TBC1D10B
ENSG00000106266	-2.03081	3.86898e-05	0.000404247	SNX8
ENSG00000085644	-2.03179	0.00134997	0.00741263	ZNF213
ENSG00000130695	-2.03181	3.574e-05	0.000379147	CEP85
ENSG00000146918	-2.03195	1.69998e-05	0.000204529	NCAPG2
ENSG00000175567	-2.03325	3.74872e-05	0.000395019	UCP2
ENSG00000137496	-2.03794	0.000232213	0.00177969	IL18BP
ENSG00000169992	-2.04126	0.00108711	0.00620547	NLGN2
ENSG00000171530	-2.04184	0.000142092	0.00119885	TBCA
ENSG00000165704	-2.04267	0.000108513	0.000966902	HPRT1
ENSG00000130816	-2.04508	0.000109318	0.000973067	DNMT1
ENSG00000104823	-2.04626	3.36693e-06	5.29924e-05	ECH1
ENSG00000108375	-2.04635	4.9535e-05	0.000500349	RNF43
ENSG00000104884	-2.04785	0.000104295	0.000935572	ERCC2
ENSG00000162522	-2.04876	4.28841e-05	0.000442199	KIAA1522
ENSG00000102119	-2.04921	7.95508e-06	0.000107767	EMD
ENSG00000197785	-2.05034	4.24218e-05	0.000438215	ATAD3A
ENSG00000240972	-2.05059	3.41788e-05	0.000366174	MIF
ENSG00000076604	-2.05165	0.000319191	0.00231608	TRAF4
ENSG00000101255	-2.05212	0.000511272	0.00338495	TRIB3
ENSG00000160803	-2.05265	4.96431e-06	7.27133e-05	UBQLN4
ENSG00000179943	-2.06034	0.000404553	0.00281399	FIZ1
ENSG00000167747	-2.06335	1.8456e-05	0.000218705	C19orf48
ENSG00000010292	-2.06353	3.55419e-05	0.000377739	NCAPD2
ENSG00000159147	-2.06484	6.47685e-05	0.000628904	DONSON
ENSG00000163050	-2.06704	0.000190204	0.00150986	COQ8A
ENSG00000166002	-2.06726	0.0014075	0.00765328	SMCO4
ENSG00000147799	-2.0673	0.000422078	0.00290554	ARHGAP39
ENSG00000014164	-2.06787	8.63791e-05	0.000798868	ZC3H3
ENSG00000171960	-2.06817	0.000107416	0.000958109	PPIH
ENSG00000100982	-2.06853	4.85574e-06	7.1305e-05	PCIF1
ENSG00000259781	-2.06966	0.000245202	0.0018611	HMGB1P6
ENSG00000161558	-2.07255	0.000635755	0.00404811	TMEM143
ENSG00000168993	-2.07347	0.00175229	0.00911603	CPLX1
ENSG00000065361	-2.07426	5.23685e-05	0.000524989	ERBB3
ENSG00000283453	-2.07564	0.000966293	0.005652	AC244258
ENSG00000156858	-2.07571	1.98566e-05	0.000232912	PRR14
ENSG00000171914	-2.07658	0.00190667	0.00975724	TLN2
ENSG00000146425	-2.08017	0.000564816	0.00369424	DYNLT1
ENSG00000149503	-2.08051	2.56893e-05	0.000289335	INCENP
ENSG00000125743	-2.08113	0.00186294	0.0095876	SNRPD2
ENSG00000130479	-2.08306	6.3103e-05	0.000615841	MAP1S
ENSG00000127666	-2.08413	0.000257734	0.00194514	TICAM1
ENSG00000182648	-2.08419	0.000453528	0.00307557	LINC01006
ENSG00000073050	-2.08528	1.15904e-05	0.000148201	XRCC1
ENSG00000162337	-2.08699	6.40687e-06	9.01073e-05	LRP5
ENSG00000161921	-2.08725	3.66192e-05	0.00038705	CXCL16
ENSG00000091073	-2.08896	4.80541e-05	0.000487954	DTX2
ENSG00000097021	-2.08939	0.000201704	0.00159094	ACOT7
ENSG00000116649	-2.08967	2.82209e-05	0.0003136	SRM
ENSG00000178773	-2.09461	0.0019409	0.00989774	CPNE7
ENSG00000071282	-2.09491	0.000103161	0.000927803	LMCD1
ENSG00000196872	-2.09653	0.00175207	0.00911603	KIAA1211L
ENSG00000148337	-2.09771	5.04992e-06	7.378e-05	CIZ1
ENSG00000168488	-2.09827	1.35987e-05	0.000169134	ATXN2L
ENSG00000266714	-2.09902	1.33039e-05	0.000166183	MYO15B
ENSG00000167088	-2.10005	0.000328847	0.00237816	SNRPD1
ENSG00000106367	-2.10214	0.000112754	0.000998011	AP1S1
ENSG00000150893	-2.10382	0.000143982	0.00121243	FREM2
ENSG00000142273	-2.10393	0.00142172	0.00771364	CBLC
ENSG00000115468	-2.10689	0.000507838	0.00336737	EFHD1
ENSG00000167363	-2.10719	0.000320573	0.00232416	FN3K
ENSG00000160410	-2.10795	4.76716e-06	7.03614e-05	SHKBP1
ENSG00000118418	-2.10828	0.000587525	0.00381825	HMGN3
ENSG00000167641	-2.10904	0.00190322	0.00974782	PPP1R14A
ENSG00000115221	-2.11074	0.000480685	0.00321689	ITGB6
ENSG00000275437	-2.11321	0.00148176	0.00797192	AL121832
ENSG00000073605	-2.11353	9.84902e-05	0.00089182	GSDMB
ENSG00000272391	-2.11496	1.84896e-05	0.000218943	POM121C
ENSG00000118162	-2.11496	0.000638611	0.00405735	KPTN
ENSG00000159055	-2.11578	0.000173227	0.00140834	MIS18A
ENSG00000213904	-2.11622	0.000824573	0.00496723	LIPE-AS1
ENSG00000167315	-2.11769	0.000128898	0.0011086	ACAA2
ENSG00000130175	-2.11842	3.00178e-05	0.00032934	PRKCSH
ENSG00000214753	-2.1199	1.04015e-05	0.000135501	HNRNPUL2
ENSG00000230979	-2.12067	0.000344872	0.00247515	AC079250
ENSG00000184897	-2.1226	6.54317e-05	0.000633022	H1FX
ENSG00000260404	-2.12413	0.000227306	0.0017506	AC110079
ENSG00000005206	-2.12444	7.59667e-06	0.00010356	SPPL2B
ENSG00000114529	-2.12562	0.00046791	0.00314844	C3orf52
ENSG00000227063	-2.12606	0.00156102	0.00834133	RPL41P1
ENSG00000161847	-2.12621	6.55211e-05	0.000633371	RAVER1
ENSG00000119986	-2.12707	0.000658748	0.00415934	AVPI1
ENSG00000198563	-2.12753	1.60486e-05	0.000193894	DDX39B
ENSG00000153574	-2.12935	1.17592e-05	0.000150027	RPIA
ENSG00000154723	-2.12986	0.00051943	0.00343502	ATP5PF
ENSG00000226742	-2.1312	0.00143647	0.00777701	HSBP1L1
ENSG00000074855	-2.13126	6.30566e-05	0.000615736	ANO8
ENSG00000159199	-2.13268	0.000214003	0.00166778	ATP5MC1
ENSG00000180385	-2.13497	0.00194697	0.00991117	EMC3-AS1
ENSG00000158089	-2.13562	0.000266697	0.00199712	GALNT14
ENSG00000079432	-2.13574	1.12425e-05	0.000144822	CIC
ENSG00000240053	-2.13761	0.00122585	0.00685015	LY6G5B
ENSG00000178741	-2.13876	0.000136348	0.00116006	COX5A
ENSG00000111775	-2.13885	0.000499263	0.00331583	COX6A1
ENSG00000230291	-2.14131	5.47898e-05	0.000544143	AC078817
ENSG00000133895	-2.14149	3.09181e-05	0.00033772	MEN1
ENSG00000160293	-2.14361	5.64513e-06	8.13096e-05	VAV2
ENSG00000153044	-2.14619	0.000708567	0.00441592	CENPH
ENSG00000133119	-2.14623	1.36102e-05	0.000169156	RFC3
ENSG00000257167	-2.14673	0.00060336	0.0038944	TMPO-AS1
ENSG00000101363	-2.1503	1.73852e-05	0.000208731	MANBAL
ENSG00000143258	-2.15189	7.48832e-06	0.000102244	USP21
ENSG00000138794	-2.15206	0.000377833	0.00265696	CASP6
ENSG00000240498	-2.15338	0.00149615	0.00803188	CDKN2B-AS1
ENSG00000138363	-2.15415	5.4787e-06	7.95077e-05	ATIC
ENSG00000104936	-2.15415	1.15895e-05	0.000148201	DMPK
ENSG00000123374	-2.15723	1.99076e-06	3.40573e-05	CDK2
ENSG00000163931	-2.15805	0.000213803	0.00166738	TKT
ENSG00000185453	-2.15808	0.000646185	0.00409495	ZSWIM9
ENSG00000172731	-2.15871	0.000891692	0.00529601	LRRC20
ENSG00000139835	-2.16184	9.94373e-05	0.000898517	GRTP1
ENSG00000090372	-2.16324	3.34049e-06	5.26242e-05	STRN4
ENSG00000234465	-2.1635	0.00144589	0.00781295	PINLYP
ENSG00000163013	-2.16454	5.25539e-05	0.000526238	FBXO41
ENSG00000104983	-2.16575	0.000266548	0.00199686	CCDC61
ENSG00000008128	-2.16584	0.000420651	0.00289857	CDK11A
ENSG00000213398	-2.16665	0.00123524	0.00688753	LCAT
ENSG00000134291	-2.16724	0.000864228	0.00516478	TMEM106C
ENSG00000105321	-2.16847	3.13127e-05	0.000341383	CCDC9
ENSG00000104885	-2.16937	5.97614e-06	8.51564e-05	DOT1L
ENSG00000177181	-2.17051	0.00130238	0.0071855	RIMKLA
ENSG00000129353	-2.17285	3.20802e-05	0.000347345	SLC44A2
ENSG00000149929	-2.17487	0.000235833	0.00180264	HIRIP3
ENSG00000160014	-2.17549	3.20962e-06	5.10268e-05	CALM3
ENSG00000106635	-2.17578	1.43006e-05	0.000177109	BCL7B
ENSG00000090674	-2.17694	0.000141496	0.0011944	MCOLN1
ENSG00000270647	-2.17741	3.98533e-06	6.08448e-05	TAF15
ENSG00000104881	-2.17768	3.32217e-05	0.000357954	PPP1R13L
ENSG00000182685	-2.17809	0.000899738	0.0053321	BRICD5
ENSG00000112699	-2.1786	9.6728e-05	0.000878621	GMDS
ENSG00000270885	-2.17893	0.000694599	0.00435395	RASL10B
ENSG00000166451	-2.17906	0.000117273	0.00103063	CENPN
ENSG00000137337	-2.17967	2.53786e-06	4.19256e-05	MDC1
ENSG00000014138	-2.18015	3.51582e-06	5.47879e-05	POLA2
ENSG00000077044	-2.18226	8.00109e-06	0.000108306	DGKD
ENSG00000158856	-2.18226	2.83391e-05	0.000314308	DMTN
ENSG00000156966	-2.18228	0.000221104	0.00171197	B3GNT7
ENSG00000180992	-2.18244	0.00135344	0.00742462	MRPL14
ENSG00000145014	-2.1829	0.000166816	0.00136424	TMEM44
ENSG00000169683	-2.18462	3.61229e-06	5.58888e-05	LRRC45
ENSG00000100714	-2.18544	2.91752e-05	0.000322136	MTHFD1
ENSG00000274272	-2.18616	0.00167472	0.00879419	AC069281
ENSG00000165802	-2.18638	1.13377e-06	2.09712e-05	NSMF
ENSG00000105723	-2.18839	2.26642e-06	3.80588e-05	GSK3A
ENSG00000258199	-2.18891	0.000688345	0.00432414	AC073896
ENSG00000176894	-2.19101	0.000289756	0.00213288	PXMP2
ENSG00000168528	-2.19113	4.74314e-05	0.000482763	SERINC2
ENSG00000205336	-2.19178	1.53832e-05	0.000187424	ADGRG1
ENSG00000142675	-2.19252	1.15041e-05	0.000147315	CNKSR1
ENSG00000185347	-2.20072	0.000131248	0.0011249	TEDC1
ENSG00000168061	-2.20141	0.000132971	0.00113517	SAC3D1
ENSG00000130702	-2.20339	2.05236e-05	0.000238794	LAMA5
ENSG00000141560	-2.20608	1.21226e-06	2.2233e-05	FN3KRP
ENSG00000102900	-2.20659	0.000772722	0.00471227	NUP93
ENSG00000165511	-2.20684	0.00119015	0.00668126	C10orf25
ENSG00000124839	-2.20728	0.0015132	0.00811333	RAB17
ENSG00000104177	-2.20917	0.000458969	0.00310153	MYEF2
ENSG00000103005	-2.21255	1.44635e-05	0.000178512	USB1
ENSG00000160323	-2.21475	0.000695805	0.004357	ADAMTS13
ENSG00000185163	-2.21605	2.07954e-05	0.000240984	DDX51
ENSG00000142657	-2.21616	0.000140705	0.00118888	PGD
ENSG00000197461	-2.21655	5.48134e-05	0.000544143	PDGFA
ENSG00000133265	-2.22094	1.12619e-05	0.000144965	HSPBP1
ENSG00000103168	-2.22304	1.87708e-06	3.24007e-05	TAF1C
ENSG00000126746	-2.22363	8.32269e-07	1.60995e-05	ZNF384
ENSG00000177606	-2.2247	1.50364e-06	2.67549e-05	JUN
ENSG00000172009	-2.22553	1.3952e-05	0.000173155	THOP1
ENSG00000162881	-2.22605	0.000741845	0.00457067	OXER1
ENSG00000130821	-2.22647	0.000173301	0.00140834	SLC6A8
ENSG00000227232	-2.22698	0.00158457	0.00843332	WASH7P
ENSG00000169564	-2.23038	3.02716e-06	4.86622e-05	PCBP1
ENSG00000185100	-2.23044	0.00098388	0.00573339	ADSSL1
ENSG00000137726	-2.23418	0.00102326	0.00590522	FXYD6
ENSG00000184661	-2.23456	0.000798538	0.00484411	CDCA2
ENSG00000051341	-2.23675	0.000525633	0.0034681	POLQ
ENSG00000204314	-2.23679	0.00146123	0.00788111	PRRT1
ENSG00000229097	-2.23688	0.00196606	0.00999659	CALM2P2
ENSG00000148426	-2.23898	0.000418622	0.00288864	PROSER2
ENSG00000089351	-2.23925	1.25403e-05	0.000158129	GRAMD1A
ENSG00000182472	-2.2401	0.000699308	0.00437207	CAPN12
ENSG00000141858	-2.24077	5.90515e-06	8.4214e-05	SAMD1
ENSG00000115457	-2.24303	0.00149581	0.00803188	IGFBP2
ENSG00000104859	-2.24434	1.67768e-06	2.93984e-05	CLASRP
ENSG00000187840	-2.24454	2.81571e-05	0.000313293	EIF4EBP1
ENSG00000242616	-2.24458	0.000731867	0.00452529	GNG10
ENSG00000169957	-2.24706	0.000490993	0.00327197	ZNF768
ENSG00000188566	-2.24894	2.7315e-05	0.000304707	NDOR1
ENSG00000171858	-2.25006	0.00149763	0.00803735	RPS21
ENSG00000198937	-2.25163	0.00113966	0.006448	CCDC167
ENSG00000214223	-2.25276	0.000693737	0.00435011	HNRNPA1P10
ENSG00000177666	-2.25289	4.9158e-07	1.00719e-05	PNPLA2
ENSG00000079435	-2.25361	0.00161859	0.00856484	LIPE
ENSG00000261221	-2.25413	3.32462e-05	0.000357954	ZNF865
ENSG00000217930	-2.25496	0.000969125	0.00566457	PAM16
ENSG00000100726	-2.25544	2.72918e-06	4.47022e-05	TELO2
ENSG00000137877	-2.25577	0.000185498	0.00148544	SPTBN5
ENSG00000167077	-2.25704	0.00102203	0.00590205	MEI1
ENSG00000071564	-2.25723	1.49583e-05	0.000183149	TCF3
ENSG00000169919	-2.25851	6.79113e-07	1.3376e-05	GUSB
ENSG00000132646	-2.26023	1.46923e-05	0.000180402	PCNA
ENSG00000126603	-2.26048	9.13946e-06	0.000121623	GLIS2
ENSG00000134057	-2.26097	2.5703e-05	0.000289335	CCNB1
ENSG00000105559	-2.26258	5.81656e-06	8.30875e-05	PLEKHA4
ENSG00000183458	-2.26515	0.000443117	0.00301797	AC138932
ENSG00000172613	-2.26707	1.64884e-05	0.000199068	RAD9A
ENSG00000198918	-2.26827	0.000613324	0.00393715	RPL39
ENSG00000108773	-2.26837	6.70724e-07	1.32269e-05	KAT2A
ENSG00000034510	-2.26921	0.000531691	0.00350055	TMSB10
ENSG00000161800	-2.26992	6.94128e-06	9.58328e-05	RACGAP1
ENSG00000124562	-2.27092	1.25554e-05	0.000158203	SNRPC
ENSG00000257704	-2.27094	0.000446246	0.0030357	INAFM1
ENSG00000094804	-2.27162	1.58767e-05	0.000192291	CDC6
ENSG00000101945	-2.27168	3.28457e-05	0.000354524	SUV39H1
ENSG00000126461	-2.27169	7.97477e-07	1.55481e-05	SCAF1
ENSG00000180998	-2.27264	0.00126013	0.00700374	GPR137C
ENSG00000161888	-2.27303	0.000535803	0.00352311	SPC24
ENSG00000184967	-2.27437	6.31857e-05	0.000616301	NOC4L
ENSG00000225356	-2.27475	0.000892173	0.00529705	AC093840
ENSG00000128973	-2.27499	7.27801e-07	1.42378e-05	CLN6
ENSG00000168961	-2.27625	0.000105172	0.000941974	LGALS9
ENSG00000204516	-2.27756	0.00106318	0.00609297	MICB
ENSG00000149679	-2.27763	0.000203715	0.00160387	CABLES2
ENSG00000198804	-2.27767	2.24379e-06	3.77583e-05	MT-CO1
ENSG00000108515	-2.27997	0.000761903	0.0046669	ENO3
ENSG00000111331	-2.28102	5.68788e-07	1.14505e-05	OAS3
ENSG00000168496	-2.28161	9.86422e-07	1.85026e-05	FEN1
ENSG00000186523	-2.28201	0.000800344	0.00485337	FAM86B1
ENSG00000161714	-2.28237	4.25019e-06	6.43213e-05	PLCD3
ENSG00000147536	-2.28493	0.000149428	0.00124857	GINS4
ENSG00000136699	-2.28681	6.60683e-07	1.30852e-05	SMPD4
ENSG00000130827	-2.28782	5.44083e-07	1.09915e-05	PLXNA3
ENSG00000063169	-2.29083	6.33345e-05	0.00061671	BICRA
ENSG00000001617	-2.29144	0.000102763	0.000924709	SEMA3F
ENSG00000125398	-2.29339	2.95467e-06	4.78077e-05	SOX9
ENSG00000187123	-2.29396	8.76003e-05	0.000807355	LYPD6
ENSG00000272333	-2.2942	2.03909e-07	4.62684e-06	KMT2B
ENSG00000114923	-2.29633	0.00110417	0.00629132	SLC4A3
ENSG00000166965	-2.29703	3.4448e-06	5.38752e-05	RCCD1
ENSG00000178053	-2.29785	0.000110727	0.000983591	MLF1
ENSG00000188807	-2.29788	5.75302e-05	0.00056721	TMEM201
ENSG00000006025	-2.29807	2.1749e-06	3.68075e-05	OSBPL7
ENSG00000143256	-2.29828	2.01071e-05	0.000234894	PFDN2
ENSG00000177602	-2.30035	0.00182235	0.00941253	HASPIN
ENSG00000133247	-2.30221	6.11994e-05	0.00060099	KMT5C
ENSG00000136383	-2.30366	2.23452e-05	0.000257394	ALPK3
ENSG00000125449	-2.30551	5.16238e-05	0.000518725	ARMC7
ENSG00000131944	-2.30585	0.00129435	0.00715032	FAAP24
ENSG00000007080	-2.30613	4.60543e-06	6.84411e-05	CCDC124
ENSG00000100336	-2.30633	0.00159591	0.00848068	APOL4
ENSG00000163362	-2.30677	0.00123286	0.00687647	INAVA
ENSG00000261061	-2.3077	0.000465533	0.0031361	AC092718
ENSG00000213347	-2.31174	2.06171e-05	0.000239399	MXD3
ENSG00000213406	-2.31257	0.00110766	0.0063013	ANXA2P1
ENSG00000187951	-2.31426	0.000143441	0.00120935	AC091057
ENSG00000106133	-2.31591	6.33079e-05	0.00061671	NSUN5P2
ENSG00000176945	-2.31606	7.46539e-05	0.00070821	MUC20
ENSG00000096746	-2.31709	3.24892e-06	5.14155e-05	HNRNPH3
ENSG00000132846	-2.31817	8.04422e-05	0.000752232	ZBED3
ENSG00000138180	-2.32078	0.00015202	0.00126656	CEP55
ENSG00000169692	-2.32121	0.000128494	0.00110771	AGPAT2
ENSG00000160741	-2.32136	3.9556e-07	8.3313e-06	CRTC2
ENSG00000182492	-2.32269	0.000581701	0.00378721	BGN
ENSG00000172062	-2.32403	0.000153468	0.00127434	SMN1
ENSG00000108187	-2.32439	0.000557526	0.0036507	PBLD
ENSG00000137968	-2.32488	0.00195675	0.00995512	SLC44A5
ENSG00000109084	-2.32588	6.83304e-07	1.34432e-05	TMEM97
ENSG00000177169	-2.32745	3.74976e-07	7.92669e-06	ULK1
ENSG00000169242	-2.32792	0.000205464	0.00161324	EFNA1
ENSG00000214796	-2.33042	0.000577154	0.00376499	AC098934
ENSG00000154146	-2.33294	0.000428217	0.00293719	NRGN
ENSG00000106290	-2.33891	2.15481e-07	4.83868e-06	TAF6
ENSG00000138316	-2.34165	0.000651427	0.00412063	ADAMTS14
ENSG00000111788	-2.3421	0.000161467	0.00132673	AC009533
ENSG00000175643	-2.34328	0.000160505	0.00132073	RMI2
ENSG00000168268	-2.34368	1.30064e-05	0.000163044	NT5DC2
ENSG00000141456	-2.34389	7.54446e-06	0.000102929	PELP1
ENSG00000153443	-2.34471	1.17415e-05	0.000149912	UBALD1
ENSG00000121057	-2.34557	3.21931e-07	6.92371e-06	AKAP1
ENSG00000073350	-2.34564	0.00031823	0.00231007	LLGL2
ENSG00000259612	-2.34724	0.000769561	0.00469962	EEF1A1P22
ENSG00000163170	-2.35109	0.00127187	0.00705539	BOLA3
ENSG00000203485	-2.35359	6.6375e-07	1.31182e-05	INF2
ENSG00000236423	-2.35493	0.00159521	0.00847957	LINC01134
ENSG00000131747	-2.35518	2.67564e-05	0.000299633	TOP2A
ENSG00000236565	-2.35642	0.00100228	0.00581323	HNRNPA3P5
ENSG00000136378	-2.35711	0.000575988	0.00375879	ADAMTS7
ENSG00000223705	-2.35728	8.00835e-06	0.000108319	NSUN5P1
ENSG00000040608	-2.35772	0.00090938	0.00537708	RTN4R
ENSG00000171766	-2.36071	0.000772591	0.00471227	GATM
ENSG00000096433	-2.36226	1.26864e-06	2.31687e-05	ITPR3
ENSG00000140284	-2.36246	0.00168744	0.00883686	SLC27A2
ENSG00000176170	-2.36389	1.20472e-05	0.000153025	SPHK1
ENSG00000168255	-2.36393	0.000776013	0.00472926	POLR2J3
ENSG00000165244	-2.36605	9.68409e-05	0.000879185	ZNF367
ENSG00000130762	-2.36671	3.28269e-05	0.000354524	ARHGEF16
ENSG00000185596	-2.37394	1.95747e-05	0.000229917	WASH3P
ENSG00000112984	-2.37656	0.000214665	0.00167002	KIF20A
ENSG00000104946	-2.37675	1.23572e-06	2.26153e-05	TBC1D17
ENSG00000141551	-2.37678	2.35334e-07	5.25043e-06	CSNK1D
ENSG00000077348	-2.37785	2.49948e-05	0.000283204	EXOSC5
ENSG00000169258	-2.37862	0.000412847	0.00285334	GPRIN1
ENSG00000271936	-2.37888	0.00128606	0.00711813	AC012073
ENSG00000151164	-2.38158	0.00110433	0.00629132	RAD9B
ENSG00000129810	-2.38193	0.00166458	0.00875409	SGO1
ENSG00000125850	-2.38317	3.79427e-05	0.000398249	OVOL2
ENSG00000132470	-2.38343	3.7901e-06	5.8327e-05	ITGB4
ENSG00000241468	-2.38381	0.00121358	0.00678859	ATP5MF
ENSG00000163975	-2.38547	7.64476e-05	0.000722455	MELTF
ENSG00000104738	-2.3863	3.79627e-06	5.83459e-05	MCM4
ENSG00000163932	-2.38719	1.64952e-06	2.89636e-05	PRKCD
ENSG00000196123	-2.38892	1.13037e-05	0.000145304	KIAA0895L
ENSG00000141505	-2.38931	0.00179752	0.00930635	ASGR1
ENSG00000243302	-2.39021	8.31407e-05	0.000774295	AC018638
ENSG00000177464	-2.39089	0.00171437	0.00894812	GPR4
ENSG00000141552	-2.39111	0.000228044	0.00175472	ANAPC11
ENSG00000241404	-2.39193	0.000902444	0.0053452	EGFL8
ENSG00000143554	-2.39198	2.98385e-06	4.81897e-05	SLC27A3
ENSG00000123416	-2.39418	1.60785e-06	2.83469e-05	TUBA1B
ENSG00000119782	-2.39445	0.000742217	0.00457133	FKBP1B
ENSG00000212694	-2.3947	0.000271498	0.00202518	LINC01089
ENSG00000244274	-2.39622	0.00010719	0.000956587	DBNDD2
ENSG00000162745	-2.39628	0.000148109	0.00123935	OLFML2B
ENSG00000049541	-2.39696	4.86697e-07	1.00073e-05	RFC2
ENSG00000228594	-2.39717	0.00140462	0.00764483	FNDC10
ENSG00000243679	-2.39721	9.452e-05	0.000860823	AC018638
ENSG00000204536	-2.39742	1.0961e-06	2.03396e-05	CCHCR1
ENSG00000185883	-2.3994	1.38531e-05	0.00017205	ATP6V0C
ENSG00000134802	-2.39981	9.78453e-07	1.8393e-05	SLC43A3
ENSG00000122778	-2.40005	0.000159314	0.00131405	KIAA1549
ENSG00000137411	-2.40239	9.93459e-06	0.000130203	VARS2
ENSG00000260139	-2.40385	0.00179145	0.00928603	CSPG4P13
ENSG00000178814	-2.40467	1.44751e-05	0.000178512	OPLAH
ENSG00000147684	-2.4054	0.00040494	0.00281442	NDUFB9
ENSG00000092470	-2.40622	3.97432e-06	6.07302e-05	WDR76
ENSG00000168476	-2.40624	2.00457e-05	0.000234336	REEP4
ENSG00000130590	-2.40733	0.000128803	0.0011086	SAMD10
ENSG00000240065	-2.40738	0.000460258	0.00310782	PSMB9
ENSG00000170037	-2.41238	1.97822e-05	0.000232196	CNTROB
ENSG00000136982	-2.41387	0.000171155	0.00139573	DSCC1
ENSG00000168743	-2.41416	2.49075e-07	5.51847e-06	NPNT
ENSG00000132780	-2.41523	7.3485e-06	0.000100573	NASP
ENSG00000168765	-2.41687	3.33017e-05	0.00035833	GSTM4
ENSG00000181404	-2.41737	0.000188536	0.00150288	WASHC1
ENSG00000220205	-2.42168	1.10398e-05	0.000142849	VAMP2
ENSG00000176619	-2.4222	3.69348e-05	0.000389909	LMNB2
ENSG00000143375	-2.42299	1.50454e-05	0.000183956	CGN
ENSG00000233223	-2.42473	0.000636323	0.00404875	AC016876
ENSG00000144476	-2.42541	0.000825172	0.00496912	ACKR3
ENSG00000170312	-2.42657	0.000204281	0.00160687	CDK1
ENSG00000145555	-2.42684	8.77209e-06	0.000117185	MYO10
ENSG00000134780	-2.42909	4.02113e-05	0.00041869	DAGLA
ENSG00000139343	-2.43117	4.34636e-06	6.55475e-05	SNRPF
ENSG00000023171	-2.43192	0.000604	0.0038944	GRAMD1B
ENSG00000115541	-2.43421	0.000908758	0.00537524	HSPE1
ENSG00000160767	-2.43484	1.57318e-05	0.000191195	FAM189B
ENSG00000197935	-2.43566	0.000229417	0.00176372	ZNF311
ENSG00000134809	-2.43708	0.000190684	0.00151297	TIMM10
ENSG00000182667	-2.43717	0.000882934	0.00526385	NTM
ENSG00000185262	-2.43879	2.28652e-07	5.12114e-06	UBALD2
ENSG00000112118	-2.44192	2.16994e-06	3.67954e-05	MCM3
ENSG00000185101	-2.44208	3.09719e-06	4.94665e-05	ANO9
ENSG00000189143	-2.44625	9.13811e-07	1.73664e-05	CLDN4
ENSG00000163354	-2.44672	0.000700336	0.00437407	DCST2
ENSG00000005075	-2.44718	6.43711e-06	9.03858e-05	POLR2J
ENSG00000035499	-2.44786	0.000733539	0.00453239	DEPDC1B
ENSG00000123473	-2.4483	2.91415e-06	4.73289e-05	STIL
ENSG00000088247	-2.44865	9.17967e-06	0.000121971	KHSRP
ENSG00000131351	-2.44893	4.1284e-05	0.000428507	HAUS8
ENSG00000122515	-2.44919	3.66331e-07	7.77242e-06	ZMIZ2
ENSG00000167182	-2.4558	4.5644e-06	6.80567e-05	SP2
ENSG00000120306	-2.45612	0.000523826	0.00345766	CYSTM1
ENSG00000197283	-2.45679	1.9178e-06	3.30049e-05	SYNGAP1
ENSG00000110104	-2.46016	7.80845e-06	0.00010603	CCDC86
ENSG00000160766	-2.46076	0.000150311	0.00125474	GBAP1
ENSG00000112759	-2.46232	1.98051e-06	3.39446e-05	SLC29A1
ENSG00000134138	-2.46652	0.00177224	0.00920853	MEIS2
ENSG00000189159	-2.46914	0.000102321	0.000921691	JPT1
ENSG00000185189	-2.47262	8.26049e-06	0.000111295	NRBP2
ENSG00000283689	-2.47782	0.00174909	0.00910737	AC018553
ENSG00000008382	-2.47877	0.000127578	0.00110218	MPND
ENSG00000135697	-2.48015	0.000452064	0.00306804	BCO1
ENSG00000147804	-2.4851	0.000125917	0.00109055	SLC39A4
ENSG00000283154	-2.48939	0.00119478	0.00670292	IQCJ-SCHIP1
ENSG00000239887	-2.49318	1.18369e-05	0.000150686	C1orf226
ENSG00000228327	-2.49366	0.000521997	0.00344805	AL669831
ENSG00000105699	-2.49555	4.99011e-07	1.0176e-05	LSR
ENSG00000169908	-2.49667	3.02675e-05	0.000331449	TM4SF1
ENSG00000117122	-2.49842	0.000204266	0.00160687	MFAP2
ENSG00000092850	-2.50039	0.00161006	0.00852987	TEKT2
ENSG00000241923	-2.50113	0.000148884	0.00124463	RPL14P3
ENSG00000185133	-2.50335	0.000121759	0.00105984	INPP5J
ENSG00000160298	-2.5048	3.83015e-05	0.000400916	C21orf58
ENSG00000175538	-2.50652	0.000675052	0.00425297	KCNE3
ENSG00000143847	-2.5073	0.00192631	0.00983784	PPFIA4
ENSG00000213185	-2.51085	0.000620341	0.00397007	FAM24B
ENSG00000072954	-2.51114	0.000124129	0.00107721	TMEM38A
ENSG00000176485	-2.51147	0.00108216	0.00618125	PLA2G16
ENSG00000149554	-2.51368	9.6189e-06	0.00012693	CHEK1
ENSG00000137818	-2.51784	7.14122e-06	9.82017e-05	RPLP1
ENSG00000111752	-2.51859	4.5247e-06	6.76478e-05	PHC1
ENSG00000125835	-2.51862	6.48784e-06	9.08036e-05	SNRPB
ENSG00000003249	-2.51884	9.36204e-05	0.000854428	DBNDD1
ENSG00000169174	-2.52266	0.000460637	0.00310916	PCSK9
ENSG00000105538	-2.52318	2.16314e-06	3.67162e-05	RASIP1
ENSG00000151474	-2.5235	0.00114564	0.00647375	FRMD4A
ENSG00000255508	-2.52402	0.000268901	0.00201014	AP002990
ENSG00000088038	-2.5258	4.74086e-08	1.29257e-06	CNOT3
ENSG00000162493	-2.52831	0.000407255	0.00282423	PDPN
ENSG00000198720	-2.52885	0.0002561	0.00193449	ANKRD13B
ENSG00000230715	-2.53073	0.000115524	0.00101784	AC018638
ENSG00000100065	-2.53142	0.000193107	0.00152939	CARD10
ENSG00000234742	-2.53157	8.23401e-05	0.000767665	AC144530
ENSG00000260196	-2.53208	0.000214337	0.00166853	AC124798
ENSG00000234801	-2.53868	0.000166086	0.00135955	MORF4
ENSG00000148308	-2.53895	6.79418e-06	9.41021e-05	GTF3C5
ENSG00000113504	-2.54249	2.83162e-06	4.62489e-05	SLC12A7
ENSG00000213199	-2.54404	0.000435127	0.00297643	ASIC3
ENSG00000148773	-2.54434	6.41392e-06	9.01333e-05	MKI67
ENSG00000138030	-2.54606	6.34332e-05	0.000617324	KHK
ENSG00000139734	-2.54763	7.03295e-05	0.000673459	DIAPH3
ENSG00000144554	-2.54851	1.22935e-06	2.25224e-05	FANCD2
ENSG00000171848	-2.54853	4.30719e-05	0.000443344	RRM2
ENSG00000168502	-2.54872	0.00152589	0.00816622	MTCL1
ENSG00000008517	-2.54985	0.000171338	0.00139595	IL32
ENSG00000071894	-2.55698	2.96406e-07	6.42794e-06	CPSF1
ENSG00000087087	-2.5578	6.44436e-08	1.69047e-06	SRRT
ENSG00000272894	-2.5581	0.000332187	0.00239711	AC004982
ENSG00000127418	-2.55823	3.45348e-06	5.39622e-05	FGFRL1
ENSG00000106853	-2.55864	0.000278422	0.00206173	PTGR1
ENSG00000168028	-2.55922	3.2051e-05	0.000347246	RPSA
ENSG00000084731	-2.55927	0.000265256	0.00198952	KIF3C
ENSG00000204588	-2.56047	0.000147487	0.00123474	LINC01123
ENSG00000165480	-2.5608	0.000187037	0.001495	SKA3
ENSG00000162073	-2.56121	4.73479e-06	7.00029e-05	PAQR4
ENSG00000164050	-2.56439	4.58747e-07	9.50035e-06	PLXNB1
ENSG00000256393	-2.56524	0.00126395	0.00702273	RPL41P5
ENSG00000104081	-2.56588	8.78962e-06	0.000117328	BMF
ENSG00000176912	-2.566	0.0012694	0.00704618	TYMSOS
ENSG00000226210	-2.56665	0.000450097	0.0030583	WASH8P
ENSG00000169607	-2.56826	7.32361e-05	0.000697435	CKAP2L
ENSG00000079462	-2.57027	1.39285e-07	3.31242e-06	PAFAH1B3
ENSG00000160207	-2.57466	0.00141325	0.00767491	HSF2BP
ENSG00000181817	-2.57483	5.85614e-05	0.00057672	LSM10
ENSG00000249264	-2.57622	1.13607e-07	2.75087e-06	EEF1A1P9
ENSG00000142731	-2.57675	5.53384e-06	8.01064e-05	PLK4
ENSG00000204392	-2.57732	5.37408e-05	0.000535954	LSM2
ENSG00000175768	-2.58014	0.000330101	0.00238524	TOMM5
ENSG00000110492	-2.58197	4.02114e-06	6.12296e-05	MDK
ENSG00000173621	-2.58321	1.58574e-07	3.71501e-06	LRFN4
ENSG00000282886	-2.58547	0.000211593	0.00165461	AL691447
ENSG00000105655	-2.58635	5.43768e-06	7.9045e-05	ISYNA1
ENSG00000235912	-2.58668	0.00120931	0.00677348	AL031729
ENSG00000103855	-2.58757	3.75954e-07	7.93767e-06	CD276
ENSG00000232629	-2.58943	0.000225539	0.00174086	HLA-DQB2
ENSG00000126215	-2.59023	1.36857e-07	3.26364e-06	XRCC3
ENSG00000143850	-2.59046	4.17165e-06	6.32433e-05	PLEKHA6
ENSG00000167615	-2.59048	3.11659e-07	6.72787e-06	LENG8
ENSG00000163918	-2.59393	2.92441e-06	4.7436e-05	RFC4
ENSG00000189120	-2.59455	0.000818205	0.0049366	SP6
ENSG00000188610	-2.59657	0.000471072	0.00316479	FAM72B
ENSG00000167549	-2.59708	0.000539448	0.0035417	CORO6
ENSG00000138111	-2.6008	2.63393e-05	0.000295679	MFSD13A
ENSG00000170579	-2.60114	0.000539769	0.00354246	DLGAP1
ENSG00000154760	-2.60428	5.36882e-08	1.43886e-06	SLFN13
ENSG00000272720	-2.60691	0.000432873	0.00296336	AL022322
ENSG00000224094	-2.60854	0.000198337	0.00156795	RPS24P8
ENSG00000132591	-2.60875	4.58095e-08	1.25889e-06	ERAL1
ENSG00000114378	-2.60926	0.00135478	0.0074296	HYAL1
ENSG00000179588	-2.6102	0.000534353	0.00351492	ZFPM1
ENSG00000204366	-2.61227	0.000188717	0.00150288	ZBTB12
ENSG00000169169	-2.61248	0.000139601	0.00118244	CPT1C
ENSG00000164611	-2.61297	2.97076e-05	0.000326765	PTTG1
ENSG00000223803	-2.61357	0.000129033	0.00110921	RPS20P14
ENSG00000166803	-2.61612	0.000804831	0.00487545	PCLAF
ENSG00000100479	-2.61788	2.828e-05	0.000313854	POLE2
ENSG00000112787	-2.61857	1.42219e-08	4.44133e-07	FBRSL1
ENSG00000197696	-2.62125	0.000420731	0.00289857	NMB
ENSG00000134569	-2.62137	0.000308698	0.00225601	LRP4
ENSG00000248333	-2.6262	1.83818e-06	3.18244e-05	CDK11B
ENSG00000105173	-2.62688	0.000273914	0.00203607	CCNE1
ENSG00000001084	-2.63211	0.00129339	0.00714727	GCLC
ENSG00000234769	-2.63272	0.000179402	0.00144869	WASH4P
ENSG00000100033	-2.63285	0.00190192	0.00974487	PRODH
ENSG00000080986	-2.63642	5.87179e-06	8.38073e-05	NDC80
ENSG00000164104	-2.63721	9.09787e-07	1.73089e-05	HMGB2
ENSG00000127423	-2.63982	0.00057975	0.00377907	AUNIP
ENSG00000135314	-2.64215	0.000162115	0.00133082	KHDC1
ENSG00000163923	-2.64462	0.000252674	0.00191112	RPL39L
ENSG00000146205	-2.64527	0.000641165	0.0040676	ANO7
ENSG00000170122	-2.64529	0.000630395	0.00402286	FOXD4
ENSG00000183506	-2.64676	0.0001346	0.00114681	PI4KAP2
ENSG00000277972	-2.64677	0.000209036	0.00163906	CISD3
ENSG00000100297	-2.64695	2.67169e-06	4.39269e-05	MCM5
ENSG00000203995	-2.64754	0.000231631	0.0017763	ZYG11A
ENSG00000105486	-2.64827	1.79834e-07	4.16796e-06	LIG1
ENSG00000062822	-2.65081	2.10262e-07	4.74611e-06	POLD1
ENSG00000073060	-2.65085	1.85102e-06	3.20147e-05	SCARB1
ENSG00000168393	-2.65171	7.39778e-06	0.000101167	DTYMK
ENSG00000160781	-2.65211	0.000324642	0.00234972	PAQR6
ENSG00000169136	-2.65306	8.00118e-07	1.55645e-05	ATF5
ENSG00000138092	-2.654	2.43516e-07	5.41206e-06	CENPO
ENSG00000143368	-2.65485	6.16367e-09	2.15524e-07	SF3B4
ENSG00000171227	-2.65486	8.31925e-07	1.60995e-05	TMEM37
ENSG00000145247	-2.66265	8.67732e-06	0.000116277	OCIAD2
ENSG00000197747	-2.66443	3.94891e-05	0.000411605	S100A10
ENSG00000100558	-2.66452	0.000144797	0.00121871	PLEK2
ENSG00000196262	-2.66502	9.8493e-06	0.000129609	PPIA
ENSG00000102854	-2.66554	0.000261609	0.00196789	MSLN
ENSG00000147144	-2.66679	8.46333e-07	1.63351e-05	CCDC120
ENSG00000133627	-2.66784	0.000455523	0.00308306	ACTR3B
ENSG00000165188	-2.66796	9.31989e-06	0.000123422	RNF183
ENSG00000170421	-2.66998	6.62211e-08	1.72404e-06	KRT8
ENSG00000186193	-2.67013	2.78508e-07	6.10355e-06	SAPCD2
ENSG00000121900	-2.67083	6.11644e-07	1.22279e-05	TMEM54
ENSG00000234009	-2.67464	3.60093e-06	5.58128e-05	RPL5P34
ENSG00000175274	-2.67518	6.5846e-07	1.30583e-05	TP53I11
ENSG00000088305	-2.67818	4.87983e-05	0.000493773	DNMT3B
ENSG00000102057	-2.68255	7.69499e-05	0.000725222	KCND1
ENSG00000228477	-2.68352	0.00036728	0.0025954	AL663070
ENSG00000237039	-2.6855	0.000353038	0.0025184	AC018738
ENSG00000184979	-2.69687	6.06768e-05	0.000596534	USP18
ENSG00000225151	-2.69768	0.000148701	0.0012437	GOLGA2P7
ENSG00000177685	-2.6996	1.09528e-05	0.000141829	CRACR2B
ENSG00000206228	-2.70003	0.000134039	0.00114316	HNRNPA1P4
ENSG00000160233	-2.70081	0.0012192	0.00681563	LRRC3
ENSG00000275029	-2.70445	0.000781765	0.00475736	HMGB1P24
ENSG00000068489	-2.70511	3.14245e-05	0.000341742	PRR11
ENSG00000196584	-2.707	4.29775e-05	0.000442738	XRCC2
ENSG00000143476	-2.70719	8.07211e-06	0.000109011	DTL
ENSG00000272752	-2.70846	7.62757e-05	0.000721618	STAG3L5P-PVRIG2P-PILRB
ENSG00000251495	-2.71019	0.000173444	0.00140846	PPIAP11
ENSG00000149260	-2.71104	3.50575e-05	0.00037443	CAPN5
ENSG00000240087	-2.71249	9.32004e-05	0.000851492	RPSAP12
ENSG00000140451	-2.71328	1.80039e-05	0.00021408	PIF1
ENSG00000181409	-2.71366	0.00144521	0.00781169	AATK
ENSG00000169684	-2.71626	0.000333549	0.00240214	CHRNA5
ENSG00000179698	-2.72263	5.34876e-05	0.000534043	WDR97
ENSG00000214199	-2.72287	4.6247e-07	9.56601e-06	EEF1A1P12
ENSG00000241634	-2.72317	0.000300127	0.0022008	AC069499
ENSG00000138587	-2.7236	2.97901e-05	0.000327257	MNS1
ENSG00000099381	-2.72407	1.96902e-07	4.50728e-06	SETD1A
ENSG00000205871	-2.73019	0.000250379	0.00189541	RPS3AP47
ENSG00000085872	-2.73384	2.14245e-07	4.8232e-06	CHERP
ENSG00000176472	-2.73627	0.00047684	0.0031961	ZNF575
ENSG00000164649	-2.73758	5.33827e-07	1.08095e-05	CDCA7L
ENSG00000137203	-2.73788	0.000412708	0.00285334	TFAP2A
ENSG00000110628	-2.74106	6.63797e-06	9.26053e-05	SLC22A18
ENSG00000153531	-2.74176	0.00117292	0.00659523	ADPRHL1
ENSG00000205702	-2.74221	0.00014727	0.00123444	CYP2D7
ENSG00000158062	-2.74281	5.68808e-08	1.51738e-06	UBXN11
ENSG00000087586	-2.7446	9.26422e-06	0.000122811	AURKA
ENSG00000128283	-2.74514	9.0549e-06	0.00012059	CDC42EP1
ENSG00000198435	-2.74721	6.19313e-05	0.00060546	NRARP
ENSG00000175130	-2.74916	7.52606e-08	1.92749e-06	MARCKSL1
ENSG00000280239	-2.75052	0.000315477	0.0022977	AC011498
ENSG00000152953	-2.75175	0.000184347	0.00147965	STK32B
ENSG00000125534	-2.75344	4.49296e-08	1.2426e-06	PPDPF
ENSG00000167525	-2.75469	5.68301e-05	0.000562228	PROCA1
ENSG00000175164	-2.75543	5.70446e-05	0.000563686	ABO
ENSG00000267573	-2.75673	0.000745147	0.00458448	KRT8P5
ENSG00000158220	-2.75895	7.24328e-05	0.000692004	ESYT3
ENSG00000166987	-2.7615	1.52061e-09	6.37442e-08	MBD6
ENSG00000249115	-2.77071	2.14513e-07	4.8232e-06	HAUS5
ENSG00000065320	-2.77199	0.00117951	0.00663012	NTN1
ENSG00000234857	-2.77641	0.000391868	0.00273896	HNRNPUL2-BSCL2
ENSG00000197576	-2.77919	0.000711648	0.00443193	HOXA4
ENSG00000121211	-2.77957	0.000311126	0.00227088	MND1
ENSG00000139998	-2.78079	3.29726e-08	9.35827e-07	RAB15
ENSG00000106366	-2.78082	0.000113113	0.00099966	SERPINE1
ENSG00000177732	-2.78223	2.02275e-05	0.000235983	SOX12
ENSG00000101003	-2.78323	2.33239e-05	0.000266539	GINS1
ENSG00000109089	-2.78553	3.20117e-07	6.89326e-06	CDR2L
ENSG00000130669	-2.78922	1.65717e-09	6.8311e-08	PAK4
ENSG00000173456	-2.79275	2.85138e-09	1.09059e-07	RNF26
ENSG00000277258	-2.79439	2.29573e-08	6.8292e-07	PCGF2
ENSG00000253187	-2.79566	0.00016034	0.00132	HOXA10-AS
ENSG00000182600	-2.79714	7.43225e-05	0.000705741	SNORC
ENSG00000161996	-2.79988	1.06497e-08	3.45924e-07	WDR90
ENSG00000177595	-2.80533	5.77195e-07	1.159e-05	PIDD1
ENSG00000133048	-2.80653	0.000657046	0.00415314	CHI3L1
ENSG00000160214	-2.80774	1.01777e-05	0.000133087	RRP1
ENSG00000104973	-2.80828	1.97307e-08	5.92024e-07	MED25
ENSG00000146707	-2.80914	0.000110523	0.000982454	POMZP3
ENSG00000176383	-2.8168	0.00186095	0.00958033	B3GNT4
ENSG00000117394	-2.81682	0.000542112	0.00355515	SLC2A1
ENSG00000186204	-2.82095	0.000189233	0.0015056	CYP4F12
ENSG00000179958	-2.82399	8.97933e-09	2.97245e-07	DCTPP1
ENSG00000100206	-2.82514	0.00013152	0.00112611	DMC1
ENSG00000269352	-2.83279	1.30149e-05	0.000163044	PTOV1-AS2
ENSG00000274487	-2.8329	0.000764617	0.00467437	AC244154
ENSG00000213707	-2.83341	0.000194615	0.00153923	HMGB1P10
ENSG00000198976	-2.84141	0.000326657	0.00236332	MIR429
ENSG00000137343	-2.84272	6.40619e-07	1.2784e-05	ATAT1
ENSG00000137309	-2.84377	1.29313e-07	3.09655e-06	HMGA1
ENSG00000141401	-2.8468	1.72538e-07	4.02581e-06	IMPA2
ENSG00000076382	-2.84965	6.69404e-08	1.73754e-06	SPAG5
ENSG00000163808	-2.85169	3.99784e-07	8.39984e-06	KIF15
ENSG00000144354	-2.85347	1.9557e-08	5.87829e-07	CDCA7
ENSG00000076003	-2.85398	5.73277e-08	1.52694e-06	MCM6
ENSG00000134222	-2.85678	1.33778e-05	0.000166866	PSRC1
ENSG00000170537	-2.85708	0.000818347	0.0049366	TMC7
ENSG00000169783	-2.85888	0.000371195	0.00261878	LINGO1
ENSG00000204396	-2.85924	0.000158389	0.00130767	VWA7
ENSG00000272556	-2.86136	4.02172e-05	0.00041869	GTF2IP13
ENSG00000196476	-2.86194	5.00343e-06	7.32243e-05	C20orf96
ENSG00000100350	-2.86403	9.68311e-06	0.000127583	FOXRED2
ENSG00000141497	-2.86566	1.13261e-05	0.000145466	ZMYND15
ENSG00000233057	-2.86628	0.00143888	0.00778724	EEF1A1P14
ENSG00000143977	-2.86651	0.000763052	0.00467122	SNRPG
ENSG00000197472	-2.8688	0.00157975	0.0084136	ZNF695
ENSG00000213763	-2.87106	3.08815e-05	0.000337533	ACTBP2
ENSG00000281406	-2.87208	5.43188e-05	0.000540783	BLACAT1
ENSG00000181218	-2.87293	0.000280537	0.00207384	HIST3H2A
ENSG00000137804	-2.87374	9.69362e-07	1.82817e-05	NUSAP1
ENSG00000062524	-2.87628	6.71877e-06	9.32816e-05	LTK
ENSG00000228716	-2.87864	4.23661e-08	1.17734e-06	DHFR
ENSG00000099282	-2.88223	1.8765e-06	3.24007e-05	TSPAN15
ENSG00000092621	-2.8877	6.14255e-05	0.000602784	PHGDH
ENSG00000228981	-2.88831	0.000147405	0.00123465	AC097658
ENSG00000223361	-2.89025	2.58067e-07	5.69161e-06	FTH1P10
ENSG00000135960	-2.89033	0.00116567	0.00657154	EDAR
ENSG00000178531	-2.89156	9.85189e-06	0.000129609	CTXN1
ENSG00000085662	-2.89289	1.74319e-06	3.04232e-05	AKR1B1
ENSG00000245205	-2.89293	2.25026e-05	0.000258862	EEF1A1P4
ENSG00000013810	-2.89521	6.08987e-10	2.87286e-08	TACC3
ENSG00000141577	-2.89967	1.57554e-06	2.78507e-05	CEP131
ENSG00000065717	-2.90031	1.91471e-05	0.000225726	TLE2
ENSG00000125966	-2.90763	0.0011457	0.00647375	MMP24
ENSG00000065328	-2.91043	8.78254e-05	0.000808358	MCM10
ENSG00000230869	-2.91334	0.000105678	0.000945043	AGAP10P
ENSG00000143228	-2.91352	1.18227e-05	0.000150616	NUF2
ENSG00000256356	-2.91441	0.000380265	0.00267081	HSPA8P5
ENSG00000185236	-2.91452	2.42543e-09	9.45753e-08	RAB11B
ENSG00000112812	-2.9155	1.33248e-06	2.41058e-05	PRSS16
ENSG00000161692	-2.91865	1.91251e-07	4.39141e-06	DBF4B
ENSG00000100473	-2.91949	2.8381e-06	4.63111e-05	COCH
ENSG00000091651	-2.92026	4.90239e-06	7.1928e-05	ORC6
ENSG00000237550	-2.92407	0.000962175	0.00563536	RPL9P9
ENSG00000121966	-2.9256	4.7718e-06	7.03699e-05	CXCR4
ENSG00000177943	-2.92587	1.12813e-07	2.74471e-06	MAMDC4
ENSG00000100156	-2.92952	1.22163e-05	0.000154832	SLC16A8
ENSG00000267751	-2.92969	4.83249e-05	0.000490128	AC009005
ENSG00000135919	-2.93204	0.00188605	0.00968651	SERPINE2
ENSG00000175832	-2.9323	0.0001684	0.00137459	ETV4
ENSG00000089280	-2.93282	1.51445e-07	3.56731e-06	FUS
ENSG00000169245	-2.93656	7.68698e-05	0.000724863	CXCL10
ENSG00000104889	-2.93787	1.17557e-08	3.74818e-07	RNASEH2A
ENSG00000205560	-2.94281	2.87325e-05	0.000317856	CPT1B
ENSG00000145425	-2.94448	1.69174e-05	0.00020368	RPS3A
ENSG00000140525	-2.94528	2.19922e-09	8.69294e-08	FANCI
ENSG00000158710	-2.94679	8.36078e-09	2.79981e-07	TAGLN2
ENSG00000014914	-2.9511	1.8195e-08	5.50716e-07	MTMR11
ENSG00000128408	-2.9552	0.000146738	0.00123145	RIBC2
ENSG00000164045	-2.9555	3.31886e-06	5.24264e-05	CDC25A
ENSG00000166508	-2.95625	3.24091e-08	9.22861e-07	MCM7
ENSG00000204839	-2.95937	4.34411e-05	0.000446878	MROH6
ENSG00000198830	-2.96241	5.42167e-09	1.91954e-07	HMGN2
ENSG00000134013	-2.96343	4.82543e-06	7.09793e-05	LOXL2
ENSG00000235957	-2.968	0.000123679	0.00107385	COX7CP1
ENSG00000158106	-2.97148	2.962e-07	6.42794e-06	RHPN1
ENSG00000214548	-2.97431	0.000452686	0.00307107	MEG3
ENSG00000154134	-2.97676	4.07658e-06	6.19647e-05	ROBO3
ENSG00000198901	-2.97789	5.4457e-08	1.45721e-06	PRC1
ENSG00000121753	-2.98158	0.000619713	0.00396786	ADGRB2
ENSG00000177084	-2.98381	1.9507e-09	7.89263e-08	POLE
ENSG00000157833	-2.98672	1.89806e-06	3.26975e-05	GAREM2
ENSG00000188368	-2.98792	0.000449965	0.0030583	PRR19
ENSG00000157613	-2.98926	0.00140942	0.00766133	CREB3L1
ENSG00000179918	-2.99483	4.80595e-07	9.90541e-06	SEPHS2
ENSG00000156970	-2.9959	1.40689e-07	3.34123e-06	BUB1B
[truncated: 568 more rows]
