# Supplementary material for: Dysregulation of Transcription Factor Networks Unveils Different Pathways in Human Papillomavirus 16-Positive Squamous Cell Carcinoma and Adenocarcinoma of the Uterine Cervix
Source: Front Oncol. 2021 May 19;11:626187. doi: 10.3389/fonc.2021.626187 (PMC8170088; doi:10.3389/fonc.2021.626187)
Supplement: Supplementary file 14 [file Table_8.xlsx]

## Sheet: Suppl Table 8 SCCvsNonCC
Supplementary Table 8: Differentially expressed genes between cervical squamous cell carcinoma (SCC) from our study and non-tumoral cervical cancer (non-CC) samples [10]
Genes were selected based on FDR <= 0.01 and |logFC| >= 2.0
FDR: false discovery rate
logFC: log2 fold change
Ensembl Gene	logFC	p-value	FDR	Gene Symbol
ENSG00000172551	15.489	2.26482e-05	0.000201284	MUCL1
ENSG00000204539	12.6055	2.53909e-05	0.000220469	CDSN
ENSG00000204538	11.8774	1.81391e-06	2.41382e-05	PSORS1C2
ENSG00000197106	11.7765	1.91443e-07	3.45952e-06	SLC6A17
ENSG00000240280	11.7458	6.72113e-15	4.55934e-13	TCAM1P
ENSG00000142700	11.5959	0.000123904	0.000820015	DMRTA2
ENSG00000231870	11.4996	5.84031e-06	6.46005e-05	KRT17P3
ENSG00000139800	11.4839	7.22269e-09	1.96598e-07	ZIC5
ENSG00000236972	11.4629	2.85012e-07	4.83352e-06	FABP5P1
ENSG00000231414	11.3301	2.37425e-07	4.15638e-06	AC016700
ENSG00000105141	11.2269	1.72885e-07	3.16033e-06	CASP14
ENSG00000243167	10.9942	3.36795e-07	5.57066e-06	RPS10P28
ENSG00000230798	10.8676	9.58292e-07	1.39261e-05	FOXD3-AS1
ENSG00000267909	10.7543	1.91317e-09	5.95414e-08	CCDC177
ENSG00000226439	10.5534	1.63855e-05	0.000152336	AC108161
ENSG00000180818	10.5263	0.000456723	0.00237967	HOXC10
ENSG00000165553	10.4607	0.000138099	0.000894755	NGB
ENSG00000197587	10.4427	3.61072e-07	5.92104e-06	DMBX1
ENSG00000241458	10.3603	1.18875e-10	4.67056e-09	RPL7P19
ENSG00000213201	10.1561	2.87534e-05	0.000244172	FABP5P10
ENSG00000230316	10.0628	5.11219e-05	0.000394746	FEZF1-AS1
ENSG00000228674	10.0553	5.27038e-05	0.000403908	PPIAP59
ENSG00000184612	10.0458	2.46809e-06	3.1354e-05	RPL7P26
ENSG00000233045	10.0319	1.5345e-06	2.08216e-05	AC097523
ENSG00000230216	9.99244	2.46677e-05	0.000215375	HSPB1P2
ENSG00000169093_PAR_Y	9.91095	5.99371e-08	1.24061e-06	ASMTL
ENSG00000187689	9.83202	7.29378e-05	0.000528427	AMTN
ENSG00000225630	9.79477	2.61447e-07	4.49979e-06	MTND2P28
ENSG00000188765	9.78949	6.30668e-06	6.87088e-05	TMSB4XP2
ENSG00000204421	9.73898	0.000115304	0.000772224	LY6G6C
ENSG00000106689	9.65829	4.31153e-08	9.25512e-07	LHX2
ENSG00000006059	9.65449	8.82831e-05	0.000617449	KRT33A
ENSG00000268460	9.62888	1.70755e-05	0.000157479	AC006262
ENSG00000162039	9.62129	5.27277e-06	5.90373e-05	MEIOB
ENSG00000261713	9.54641	0.00237778	0.00906132	SSTR5-AS1
ENSG00000197757	9.44864	8.44495e-05	0.00059786	HOXC6
ENSG00000182774	9.43022	4.32117e-10	1.50989e-08	RPS17
ENSG00000241735	9.41671	0.000100993	0.000692146	FABP5P3
ENSG00000157060	9.34262	0.00170448	0.00688729	SHCBP1L
ENSG00000188816	9.33552	3.75175e-07	6.10046e-06	HMX2
ENSG00000185519	9.21658	2.75679e-06	3.44668e-05	FAM131C
ENSG00000178776	9.20556	1.71375e-05	0.000157895	C5orf46
ENSG00000167768	9.14124	0.00158775	0.00652921	KRT1
ENSG00000213695	9.10701	0.00011646	0.000778463	RPS7P14
ENSG00000258477	9.10327	2.1271e-05	0.000190901	PPIAP6
ENSG00000043355	9.0992	3.89731e-08	8.51329e-07	ZIC2
ENSG00000205426	9.05776	1.20015e-05	0.000118084	KRT81
ENSG00000248554	8.99667	3.62916e-05	0.000297563	AC114956
ENSG00000236044	8.94264	9.27179e-05	0.000644313	FABP5P2
ENSG00000228331	8.92036	0.000142732	0.000918372	RPL17P43
ENSG00000186831	8.9191	2.33755e-06	2.99808e-05	KRT17P2
ENSG00000166796	8.91554	3.19773e-06	3.87251e-05	LDHC
ENSG00000198768	8.88689	0.000103893	0.000708368	APCDD1L
ENSG00000243711	8.87602	0.00018896	0.00115261	RPL21P116
ENSG00000161609	8.80017	0.00143967	0.00603897	CCDC155
ENSG00000178605_PAR_Y	8.76003	1.44071e-06	1.96693e-05	GTPBP6
ENSG00000163202	8.65677	0.00183172	0.00732091	LCE3D
ENSG00000164778	8.63776	5.69118e-05	0.000430083	EN2
ENSG00000170454	8.60595	1.05275e-05	0.000105312	KRT75
ENSG00000129437	8.59461	9.28181e-06	9.43723e-05	KLK14
ENSG00000183760	8.54321	0.000195328	0.00118304	ACP7
ENSG00000250746	8.48892	2.12208e-05	0.000190549	AC105250
ENSG00000213467	8.4846	0.000123169	0.000815463	HMGB1P37
ENSG00000223773_PAR_Y	8.4776	2.29494e-05	0.00020344	CD99P1
ENSG00000225071	8.34533	7.16679e-05	0.000521183	AC004552
ENSG00000077935	8.3064	8.69588e-14	5.17167e-12	SMC1B
ENSG00000228665	8.30499	7.84248e-07	1.16803e-05	BX679664
ENSG00000094796	8.17627	0.000125186	0.000826757	KRT31
ENSG00000179750	8.15875	1.54964e-12	8.13024e-11	APOBEC3B
ENSG00000158786	8.08898	8.10691e-06	8.4699e-05	PLA2G2F
ENSG00000203786	7.73874	0.00264376	0.00987982	KPRP
ENSG00000160471	7.71162	5.74077e-08	1.19537e-06	COX6B2
ENSG00000127129	7.70337	9.29849e-09	2.43189e-07	EDN2
ENSG00000248527	7.66377	8.2762e-09	2.19427e-07	MTATP6P1
ENSG00000258791	7.65104	0.000336015	0.00184776	LINC00520
ENSG00000115507	7.55751	5.60198e-11	2.32737e-09	OTX1
ENSG00000178372	7.53284	0.000100708	0.000690988	CALML5
ENSG00000179148	7.51283	0.000100147	0.000687684	ALOXE3
ENSG00000229344	7.44594	6.33544e-08	1.30357e-06	MTCO2P12
ENSG00000250144	7.44092	1.07608e-06	1.53931e-05	AC104619
ENSG00000237749	7.3354	5.70619e-07	8.80832e-06	AL034379
ENSG00000130822	7.32406	6.47346e-06	7.01298e-05	PNCK
ENSG00000105278	7.09425	3.43096e-07	5.64758e-06	ZFR2
ENSG00000075673	7.06027	0.000287381	0.00163003	ATP12A
ENSG00000188293	7.04693	0.000402582	0.00214521	IGFL1
ENSG00000134765	7.0114	0.00262026	0.00981734	DSC1
ENSG00000118156	6.92727	2.23519e-10	8.27642e-09	ZNF541
ENSG00000231409	6.89399	2.20667e-06	2.85127e-05	AC018868
ENSG00000134443	6.88435	4.26513e-05	0.000340691	GRP
ENSG00000118160	6.83654	3.2967e-05	0.000274425	SLC8A2
ENSG00000226145	6.73273	6.10263e-05	0.00045641	KRT16P6
ENSG00000131094	6.72352	4.42304e-07	7.04684e-06	C1QL1
ENSG00000170835	6.71455	8.06141e-05	0.000575398	CEL
ENSG00000125144	6.61714	6.59562e-08	1.34911e-06	MT1G
ENSG00000244617	6.56881	0.000913306	0.00417931	ASPRV1
ENSG00000182379	6.5336	2.2026e-12	1.11843e-10	NXPH4
ENSG00000167767	6.45399	3.67522e-11	1.57202e-09	KRT80
ENSG00000100285	6.44704	6.97597e-06	7.46424e-05	NEFH
ENSG00000006047	6.404	5.07165e-11	2.11209e-09	YBX2
ENSG00000164438	6.37705	7.09793e-05	0.000517693	TLX3
ENSG00000267541	6.35764	2.60808e-07	4.49325e-06	MTCO2P2
ENSG00000186395	6.34024	0.00183212	0.00732091	KRT10
ENSG00000214541	6.3178	1.53518e-05	0.000144188	RPS4XP3
ENSG00000105464	6.30922	4.06276e-08	8.80822e-07	GRIN2D
ENSG00000107159	6.30067	2.83784e-07	4.8174e-06	CA9
ENSG00000137142	6.24563	0.000735339	0.00351691	IGFBPL1
ENSG00000174697	6.24552	0.00228849	0.00878467	LEP
ENSG00000224321	6.21398	8.40737e-05	0.000595928	RPL12P14
ENSG00000215063	6.19534	0.000109641	0.000740581	RPL21P2
ENSG00000237517	6.19269	0.000253326	0.00147182	DGCR5
ENSG00000231453	6.18801	3.94364e-05	0.000318845	LINC01305
ENSG00000100024	6.17696	6.57666e-06	7.10705e-05	UPB1
ENSG00000186493	6.11388	9.70623e-06	9.83015e-05	C5orf38
ENSG00000188856	6.07357	5.62197e-05	0.000425779	RPSAP47
ENSG00000100867	6.05828	8.68054e-05	0.000610309	DHRS2
ENSG00000231434	6.05401	1.35527e-05	0.000130103	AL365440
ENSG00000124134	6.04378	3.87498e-13	2.16376e-11	KCNS1
ENSG00000115297	6.04047	3.10069e-07	5.1999e-06	TLX2
ENSG00000224940	6.0341	1.18316e-05	0.000116611	PRRT4
ENSG00000234513	6.02187	0.000860784	0.00397986	AC073072
ENSG00000167754	6.01882	0.00136772	0.0058016	KLK5
ENSG00000128422	5.98686	9.40193e-08	1.85328e-06	KRT17
ENSG00000128510	5.94742	0.000155094	0.000984418	CPA4
ENSG00000147889	5.9439	9.12323e-19	9.84062e-17	CDKN2A
ENSG00000239344	5.94027	5.2272e-05	0.000401662	AC090686
ENSG00000236876	5.93028	3.80703e-09	1.10557e-07	TMSB4XP1
ENSG00000275216	5.92214	0.000308927	0.00173493	AL161431
ENSG00000223529	5.91065	7.02844e-06	7.5019e-05	EEF1A1P8
ENSG00000197728	5.9004	2.05164e-18	2.10822e-16	RPS26
ENSG00000254369	5.89411	0.000179736	0.00110723	HOXA-AS3
ENSG00000127564	5.86047	7.59715e-18	7.41192e-16	PKMYT1
ENSG00000242952	5.84372	8.50988e-05	0.000600987	RPSAP3
ENSG00000229367	5.80853	0.000156645	0.000992554	HMGN2P19
ENSG00000146453	5.73224	0.000686283	0.00331885	PNLDC1
ENSG00000066923	5.72322	3.91568e-08	8.54267e-07	STAG3
ENSG00000175121	5.69551	0.00132734	0.00566911	WFDC5
ENSG00000186790	5.69184	9.75008e-06	9.85596e-05	FOXE3
ENSG00000233778	5.68426	0.000624822	0.0030721	AC104339
ENSG00000268621	5.6832	0.000517817	0.00263321	IGFL2-AS1
ENSG00000241464	5.67441	0.000754065	0.0035877	RPL39P38
ENSG00000167393_PAR_Y	5.65485	4.05359e-05	0.000326052	PPP2R3B
ENSG00000075461	5.63592	0.000771819	0.00364818	CACNG4
ENSG00000242747	5.6297	0.000830168	0.003863	AC090515
ENSG00000105219	5.62866	1.09353e-05	0.000108738	CNTD2
ENSG00000187775	5.61546	8.63991e-05	0.000608437	DNAH17
ENSG00000225695	5.59781	3.8114e-06	4.49041e-05	HNRNPA1P35
ENSG00000234354	5.57867	3.41642e-05	0.000282167	RPS26P47
ENSG00000226453	5.57686	0.000272164	0.00156193	LINC02542
ENSG00000235459	5.56851	0.000132464	0.000867079	RPS26P31
ENSG00000125726	5.56098	0.00112911	0.0049691	CD70
ENSG00000170965	5.55542	0.000157072	0.0009937	PLAC1
ENSG00000255571	5.55323	1.22929e-12	6.58882e-11	MIR9-3HG
ENSG00000220157	5.50815	0.000226918	0.0013454	HNRNPA1P12
ENSG00000237973	5.48762	1.4943e-08	3.75e-07	MTCO1P12
ENSG00000122254	5.47967	0.000653017	0.00318996	HS3ST2
ENSG00000227300	5.44406	7.11481e-05	0.000518488	KRT16P2
ENSG00000184330	5.3996	7.49758e-05	0.000540935	S100A7A
ENSG00000171388	5.38607	3.55675e-06	4.23639e-05	APLN
ENSG00000223416	5.37645	0.000193286	0.00117397	RPS26P15
ENSG00000235173	5.35964	9.48961e-07	1.38136e-05	HGH1
ENSG00000179101	5.35634	2.64938e-07	4.55535e-06	AL590139
ENSG00000267710	5.31576	0.00057157	0.00285472	EDDM13
ENSG00000217239	5.30933	7.06625e-07	1.06337e-05	AL136968
ENSG00000104808	5.28969	5.49781e-05	0.000417834	DHDH
ENSG00000225313	5.28699	2.78228e-07	4.73233e-06	AL513327
ENSG00000162892	5.2831	0.000467146	0.00242091	IL24
ENSG00000187715	5.28183	0.000399816	0.00213374	KBTBD12
ENSG00000131650	5.2313	2.42348e-06	3.09003e-05	KREMEN2
ENSG00000240231	5.22374	8.43016e-05	0.000597056	RPS27P29
ENSG00000175592	5.19126	8.69296e-07	1.28042e-05	FOSL1
ENSG00000242814	5.185	0.000761007	0.00360859	AC113398
ENSG00000230204	5.18352	0.00025079	0.00146148	FTH1P5
ENSG00000184368	5.15595	7.31729e-06	7.75776e-05	MAP7D2
ENSG00000145107	5.14437	0.00087229	0.00402342	TM4SF19
ENSG00000161860	5.12429	5.7996e-06	6.41911e-05	SYCE2
ENSG00000228007	5.12374	0.000706753	0.0033986	AC011933
ENSG00000244021	5.12296	6.52542e-05	0.000482453	AC093591
ENSG00000215093	5.11915	0.000161396	0.00101462	EEF1A1P29
ENSG00000085999	5.10367	2.35913e-17	2.15625e-15	RAD54L
ENSG00000178803	5.09999	0.000113839	0.00076477	ADORA2A-AS1
ENSG00000230387	5.08098	0.00187712	0.00745779	AL118508
ENSG00000175785	5.06225	1.376e-12	7.26312e-11	PRIMA1
ENSG00000019169	5.05354	5.6188e-05	0.000425725	MARCO
ENSG00000138028	5.02313	4.50806e-05	0.000356498	CGREF1
ENSG00000117407	5.01569	0.000223659	0.00132925	ARTN
ENSG00000104892	5.00113	3.06448e-05	0.000258338	KLC3
ENSG00000230037	4.99846	0.000296408	0.00167233	UBBP1
ENSG00000150551	4.99148	9.40081e-05	0.000651714	LYPD1
ENSG00000134690	4.97807	2.4245e-15	1.77654e-13	CDCA8
ENSG00000229544	4.95112	0.00156025	0.00644974	NKX1-2
ENSG00000244705	4.94058	0.000248987	0.00145363	AC020658
ENSG00000100167	4.93893	1.26932e-10	4.94238e-09	SEPTIN3
ENSG00000008735	4.92074	1.26846e-10	4.94238e-09	MAPK8IP2
ENSG00000238035	4.90559	0.000171971	0.0010685	AC138035
ENSG00000214222	4.90525	0.000407521	0.00216356	TUBBP2
ENSG00000185633	4.89617	2.12516e-06	2.75587e-05	NDUFA4L2
ENSG00000212994	4.89472	0.000197579	0.00119428	RPS26P6
ENSG00000174871	4.88804	5.35997e-07	8.34061e-06	CNIH2
ENSG00000101057	4.87095	1.87933e-14	1.22234e-12	MYBL2
ENSG00000260442	4.8486	6.20205e-06	6.77389e-05	ATP2A1-AS1
ENSG00000269855	4.83617	0.00132146	0.00565375	RNF225
ENSG00000226363	4.82876	3.7361e-05	0.000304718	HAGLROS
ENSG00000234004	4.82854	0.00104608	0.00466639	AC092017
ENSG00000205358	4.82543	3.73592e-05	0.000304718	MT1H
ENSG00000231747	4.81784	0.000447549	0.00233959	AC079922
ENSG00000075702	4.81582	1.61152e-14	1.05606e-12	WDR62
ENSG00000217236	4.81443	0.00115078	0.00504528	SP9
ENSG00000128645	4.8143	8.98346e-05	0.000627541	HOXD1
ENSG00000111981	4.81031	2.49139e-05	0.000217196	ULBP1
ENSG00000272666	4.80119	2.35928e-05	0.000207976	U62317
ENSG00000165891	4.78582	1.09023e-13	6.43979e-12	E2F7
ENSG00000181649	4.77288	1.91205e-12	9.91183e-11	PHLDA2
ENSG00000169100_PAR_Y	4.74614	2.37363e-05	0.000208711	SLC25A6
ENSG00000008300	4.72645	7.43764e-12	3.46279e-10	CELSR3
ENSG00000002586_PAR_Y	4.72147	1.67044e-09	5.24573e-08	CD99
ENSG00000117971	4.71834	5.74784e-05	0.00043361	CHRNB4
ENSG00000243802	4.71074	0.000231838	0.00136989	AC090589
ENSG00000198763	4.69738	1.54092e-15	1.16854e-13	MT-ND2
ENSG00000135451	4.69543	3.51624e-15	2.46222e-13	TROAP
ENSG00000183971	4.68764	7.01808e-05	0.000512515	NPW
ENSG00000123500	4.68618	0.000257006	0.00148822	COL10A1
ENSG00000105131	4.66831	4.8148e-06	5.4918e-05	EPHX3
ENSG00000186832	4.66286	0.00109286	0.00484767	KRT16
ENSG00000106211	4.65469	2.25311e-08	5.30901e-07	HSPB1
ENSG00000196933	4.64238	0.000387556	0.00208046	RPS26P11
ENSG00000183479	4.63927	0.000388733	0.00208614	TREX2
ENSG00000124678	4.6372	5.02337e-06	5.66835e-05	TCP11
ENSG00000179846	4.63688	0.000798671	0.00374442	NKPD1
ENSG00000182378_PAR_Y	4.63661	4.61486e-05	0.000363042	PLCXD1
ENSG00000257829	4.63504	0.000251707	0.00146404	AC121757
ENSG00000106327	4.63496	2.12649e-06	2.75587e-05	TFR2
ENSG00000269210	4.62648	2.12057e-07	3.77314e-06	AC019171
ENSG00000167513	4.61506	1.69332e-15	1.273e-13	CDT1
ENSG00000127561	4.60998	1.42318e-10	5.46791e-09	SYNGR3
ENSG00000243181	4.60344	8.04867e-05	0.000574828	AC087343
ENSG00000166851	4.59941	6.95784e-15	4.70155e-13	PLK1
ENSG00000189366	4.59198	5.31622e-09	1.49873e-07	ALG1L
ENSG00000238098	4.58947	0.000337085	0.00185076	ABCA17P
ENSG00000230076	4.58863	1.42396e-07	2.66758e-06	RPL10P6
ENSG00000137709	4.58064	3.14908e-06	3.82158e-05	POU2F3
ENSG00000272512	4.5466	3.64109e-06	4.31612e-05	AL645608
ENSG00000134668	4.54609	0.000122555	0.000812012	SPOCD1
ENSG00000106366	4.5285	6.4732e-09	1.79288e-07	SERPINE1
ENSG00000164687	4.52833	4.2934e-05	0.000342108	FABP5
ENSG00000186185	4.52821	4.66818e-16	3.84207e-14	KIF18B
ENSG00000196218	4.52149	6.49931e-06	7.03659e-05	RYR1
ENSG00000229251	4.515	0.000102606	0.000701242	HNRNPA1P8
ENSG00000167900	4.51472	2.22426e-12	1.12286e-10	TK1
ENSG00000214822	4.50358	0.00149915	0.0062462	KRT16P3
ENSG00000256663	4.5023	4.3335e-10	1.51116e-08	AC112777
ENSG00000228253	4.50169	3.42711e-15	2.41932e-13	MT-ATP8
ENSG00000185668	4.49779	0.000404905	0.00215286	POU3F1
ENSG00000146670	4.49736	1.19264e-15	9.12398e-14	CDCA5
ENSG00000230953	4.49359	0.00220697	0.00853093	AC099677
ENSG00000121152	4.48789	7.16966e-16	5.71139e-14	NCAPH
ENSG00000114646	4.48679	1.84126e-05	0.000167673	CSPG5
ENSG00000159527	4.48589	0.00113858	0.00500191	PGLYRP3
ENSG00000167600	4.48021	3.11986e-05	0.000262577	CYP2S1
ENSG00000101210	4.47618	7.3416e-05	0.000531407	EEF1A2
ENSG00000251273	4.47251	0.000309003	0.00173493	LINC02228
ENSG00000163888	4.45373	6.0478e-05	0.000452699	CAMK2N2
ENSG00000273297	4.45163	9.26122e-05	0.000643836	AC009275
ENSG00000261557	4.44822	2.7468e-06	3.43915e-05	EEF1A1P38
ENSG00000039600	4.4481	0.00013426	0.000875865	SOX30
ENSG00000152192	4.44809	0.00035105	0.00191227	POU4F1
ENSG00000264281	4.43672	7.66078e-06	8.06775e-05	AC016596
ENSG00000224971	4.434	5.26053e-05	0.000403508	SUMO2P3
ENSG00000220875	4.43149	8.33043e-06	8.64711e-05	HIST1H3PS1
ENSG00000228071	4.43109	0.000725797	0.00347702	RPL7P47
ENSG00000109101	4.43019	0.000117043	0.00078176	FOXN1
ENSG00000101412	4.4277	8.18172e-18	7.89354e-16	E2F1
ENSG00000168453	4.42714	1.33486e-07	2.52519e-06	HR
ENSG00000178222	4.41354	2.82346e-12	1.40897e-10	RNF212
ENSG00000124333	4.40164	0.00197212	0.00777475	VAMP7
ENSG00000131015	4.3941	1.25962e-05	0.000122821	ULBP2
ENSG00000243859	4.39249	1.96654e-06	2.57938e-05	RPL5P17
ENSG00000283907	4.39081	3.34159e-15	2.37828e-13	AD000090
ENSG00000102387	4.37275	0.00153638	0.00637077	TAF7L
ENSG00000265763	4.36843	4.82555e-06	5.49512e-05	ZNF488
ENSG00000188089	4.36289	0.00257307	0.00967394	PLA2G4E
ENSG00000219133	4.35586	0.000326105	0.001807	AL592114
ENSG00000051180	4.35356	2.22317e-12	1.12286e-10	RAD51
ENSG00000142945	4.35211	1.14636e-14	7.62744e-13	KIF2C
ENSG00000235559	4.35124	7.16071e-05	0.000520959	NOP56P1
ENSG00000268307	4.34772	0.00213552	0.00829466	LINC02560
ENSG00000183186	4.33852	9.8566e-05	0.000678976	C2CD4C
ENSG00000149968	4.31986	0.000429413	0.00226181	MMP3
ENSG00000276043	4.31944	1.48165e-16	1.2675e-14	UHRF1
ENSG00000205488	4.31526	7.8197e-05	0.000561608	CALML3-AS1
ENSG00000135454	4.31274	0.00224554	0.00864659	B4GALNT1
ENSG00000178999	4.30639	4.59906e-11	1.9339e-09	AURKB
ENSG00000130208	4.30476	5.80755e-05	0.000436786	APOC1
ENSG00000159871	4.30343	4.16556e-05	0.000333976	LYPD5
ENSG00000064195	4.29825	0.00239346	0.00911622	DLX3
ENSG00000075218	4.29726	2.12397e-12	1.0908e-10	GTSE1
ENSG00000161509	4.28252	7.737e-05	0.000557051	GRIN2C
ENSG00000213260	4.28037	0.00196003	0.00773236	YWHAZP5
ENSG00000160949	4.27795	2.78971e-14	1.77458e-12	TONSL
ENSG00000148798	4.26796	0.00105599	0.00470336	INA
ENSG00000228594	4.26221	6.18062e-08	1.27625e-06	FNDC10
ENSG00000237594	4.26106	2.05764e-05	0.000185626	AP000251
ENSG00000183856	4.26083	9.01764e-15	6.04634e-13	IQGAP3
ENSG00000258711	4.25687	0.000147277	0.000941375	AL358334
ENSG00000088325	4.25464	5.04145e-11	2.10456e-09	TPX2
ENSG00000090889	4.2528	2.03664e-15	1.50503e-13	KIF4A
ENSG00000124466	4.25025	3.34156e-05	0.000277135	LYPD3
ENSG00000130751	4.24753	0.000490643	0.00252161	NPAS1
ENSG00000161642	4.24622	2.40056e-09	7.27541e-08	ZNF385A
ENSG00000220472	4.24202	5.81139e-10	1.99054e-08	AL139095
ENSG00000189433	4.24101	2.49709e-06	3.1676e-05	GJB4
ENSG00000180389	4.23944	0.000589294	0.00292642	ATP5F1EP2
ENSG00000147257	4.23542	0.000397996	0.00212599	GPC3
ENSG00000188883	4.23531	0.000136584	0.000888026	KLRG2
ENSG00000105011	4.23274	5.38185e-15	3.67958e-13	ASF1B
ENSG00000176890	4.22783	4.88275e-18	4.81783e-16	TYMS
ENSG00000130821	4.21712	3.20384e-08	7.16984e-07	SLC6A8
ENSG00000258016	4.21505	0.00173725	0.00700465	HIGD1AP1
ENSG00000242262	4.19946	0.00019565	0.00118426	AC092597
ENSG00000132164	4.19714	3.21869e-05	0.000269377	SLC6A11
ENSG00000224189	4.19144	1.16921e-05	0.000115367	HAGLR
ENSG00000175063	4.18894	2.10729e-10	7.83623e-09	UBE2C
ENSG00000198899	4.18503	2.73469e-14	1.75242e-12	MT-ATP6
ENSG00000230364	4.16687	0.000991943	0.00446735	RPL4P3
ENSG00000122026	4.15311	9.64361e-11	3.84991e-09	RPL21
ENSG00000097021	4.14583	7.34769e-14	4.4e-12	ACOT7
ENSG00000233254	4.14276	0.000885982	0.00407467	RPL21P134
ENSG00000093009	4.1404	1.0859e-11	4.9237e-10	CDC45
ENSG00000181652	4.12783	3.17288e-05	0.000266313	ATG9B
ENSG00000125998	4.1238	0.000179121	0.00110462	FAM83C
ENSG00000213235	4.11697	8.82704e-06	9.07044e-05	EEF1A1P16
ENSG00000282508	4.11528	0.000166612	0.00104078	LINC01002
ENSG00000145040	4.11089	0.000167054	0.0010428	UCN2
ENSG00000171916	4.10967	0.00131933	0.00564878	LGALS9C
ENSG00000223572	4.10857	3.8309e-08	8.39993e-07	CKMT1A
ENSG00000104147	4.10469	2.48849e-08	5.75434e-07	OIP5
ENSG00000167034	4.10127	0.00266928	0.00996663	NKX3-1
ENSG00000234498	4.09973	0.000102797	0.000702203	RPL13AP20
ENSG00000105048	4.09066	0.000540245	0.00272255	TNNT1
ENSG00000237649	4.07813	6.44629e-12	3.03378e-10	KIFC1
ENSG00000171224	4.07724	2.03467e-07	3.65398e-06	FAM241B
ENSG00000111206	4.07071	4.33215e-12	2.08978e-10	FOXM1
ENSG00000104419	4.06933	5.4428e-06	6.08235e-05	NDRG1
ENSG00000160886	4.06928	5.98228e-07	9.18552e-06	LY6K
ENSG00000128714	4.0636	0.000199223	0.00120296	HOXD13
ENSG00000240036	4.06099	2.24001e-08	5.28532e-07	AC104563
ENSG00000277203	4.05697	4.76818e-08	1.01104e-06	F8A1
ENSG00000026559	4.05057	0.000442518	0.00231958	KCNG1
ENSG00000174502	4.04909	1.30273e-05	0.000125964	SLC26A9
ENSG00000152253	4.03187	3.16861e-08	7.10932e-07	SPC25
ENSG00000073111	4.03184	4.7161e-13	2.61661e-11	MCM2
ENSG00000149243	4.03046	6.2669e-08	1.291e-06	KLHL35
ENSG00000219773	4.03015	0.00186698	0.00742723	RPSAP45
ENSG00000276131	4.02862	0.00256932	0.00966821	AC009118
ENSG00000092853	4.02129	4.8951e-12	2.33539e-10	CLSPN
ENSG00000240540	4.00597	0.00170457	0.00688729	RPL3P9
ENSG00000219747	4.00554	2.62592e-05	0.000226648	AL133260
ENSG00000205579	3.99964	0.00089269	0.00409944	DYNLL1P1
ENSG00000223861	3.9983	0.000484715	0.00249676	AL365436
ENSG00000198886	3.99538	2.13499e-13	1.24001e-11	MT-ND4
ENSG00000119915	3.98938	0.000510175	0.0026012	ELOVL3
ENSG00000160957	3.97653	4.73445e-14	2.9469e-12	RECQL4
ENSG00000103044	3.94682	1.54926e-06	2.09699e-05	HAS3
ENSG00000213412	3.94056	0.000153328	0.000974989	HNRNPA1P33
ENSG00000077152	3.93577	9.4024e-12	4.2969e-10	UBE2T
ENSG00000117394	3.93286	1.44028e-07	2.69525e-06	SLC2A1
ENSG00000140534	3.92814	8.5271e-09	2.24366e-07	TICRR
ENSG00000163347	3.92511	8.11995e-05	0.000579101	CLDN1
ENSG00000237804	3.91986	3.5627e-05	0.000293083	HNRNPA1P39
ENSG00000196550	3.91792	1.00679e-05	0.00010118	FAM72A
ENSG00000043039	3.91433	0.00024529	0.00143715	BARX2
ENSG00000117399	3.91421	2.99372e-10	1.07415e-08	CDC20
ENSG00000085840	3.91309	1.82874e-12	9.50835e-11	ORC1
ENSG00000186603	3.90827	2.90849e-06	3.58983e-05	HPDL
ENSG00000275385	3.90645	0.00190681	0.00755159	CCL18
ENSG00000133048	3.90371	3.35853e-05	0.000278397	CHI3L1
ENSG00000174371	3.90088	1.33673e-10	5.15858e-09	EXO1
ENSG00000129195	3.89459	1.38075e-07	2.59784e-06	PIMREG
ENSG00000198888	3.88846	2.26959e-11	9.97815e-10	MT-ND1
ENSG00000197847	3.88317	0.00162436	0.006647	SLC22A20P
ENSG00000105357	3.88306	8.44848e-11	3.41201e-09	MYH14
ENSG00000111602	3.87316	4.1022e-16	3.39233e-14	TIMELESS
ENSG00000273108	3.87259	0.000451109	0.00235537	AL121929
ENSG00000221887	3.86075	0.00127033	0.00547139	HMSD
ENSG00000249855	3.85879	1.82479e-06	2.42459e-05	EEF1A1P19
ENSG00000115163	3.8579	2.77159e-07	4.71876e-06	CENPA
ENSG00000230373	3.8568	6.69059e-07	1.01386e-05	GOLGA6L5P
ENSG00000237289	3.85313	1.29841e-08	3.31103e-07	CKMT1B
ENSG00000104881	3.84374	3.42446e-10	1.22113e-08	PPP1R13L
ENSG00000223573	3.84294	0.000100034	0.000687181	TINCR
ENSG00000129173	3.84064	6.44922e-11	2.64144e-09	E2F8
ENSG00000162073	3.83605	3.05992e-13	1.72528e-11	PAQR4
ENSG00000081277	3.8359	0.000739631	0.00353164	PKP1
ENSG00000188064	3.83505	1.52797e-08	3.81991e-07	WNT7B
ENSG00000168243	3.82874	0.000325249	0.00180341	GNG4
ENSG00000137310	3.82871	7.08656e-14	4.25831e-12	TCF19
ENSG00000175793	3.8186	8.69707e-05	0.000611176	SFN
ENSG00000085552	3.81618	4.69267e-08	9.97465e-07	IGSF9
ENSG00000071539	3.8119	7.49192e-10	2.51167e-08	TRIP13
ENSG00000004777	3.80994	7.65419e-09	2.07045e-07	ARHGAP33
ENSG00000166396	3.80707	0.00247818	0.00940064	SERPINB7
ENSG00000196155	3.79888	2.45619e-11	1.06903e-09	PLEKHG4
ENSG00000007038	3.79231	0.000611618	0.00301572	PRSS21
ENSG00000181577	3.78943	1.4303e-05	0.000136101	C6orf223
ENSG00000135480	3.788	0.00257382	0.00967468	KRT7
ENSG00000176092	3.787	7.75439e-05	0.000558072	CRYBG2
ENSG00000155265	3.77433	0.00134746	0.00573811	GOLGA7B
ENSG00000162062	3.773	8.04667e-09	2.14982e-07	TEDC2
ENSG00000186567	3.77156	0.00018549	0.00113663	CEACAM19
ENSG00000126453	3.7697	8.8892e-12	4.09469e-10	BCL2L12
ENSG00000146410	3.76352	3.52307e-06	4.19916e-05	MTFR2
ENSG00000214514	3.76325	0.00250432	0.00946877	KRT42P
ENSG00000062038	3.763	1.312e-05	0.000126691	CDH3
ENSG00000105193	3.76042	9.23478e-10	3.02587e-08	RPS16
ENSG00000117650	3.75813	6.41696e-10	2.18076e-08	NEK2
ENSG00000236060	3.7578	0.000437039	0.00229388	HSPB1P1
ENSG00000228288	3.7568	3.37653e-05	0.000279489	PCAT6
ENSG00000273142	3.75207	3.77674e-07	6.12962e-06	AC073335
ENSG00000132016	3.74975	5.94879e-08	1.23278e-06	C19orf57
ENSG00000131470	3.74962	3.76403e-09	1.09675e-07	PSMC3IP
ENSG00000107954	3.74458	7.30541e-06	7.75463e-05	NEURL1
ENSG00000283098	3.72813	0.00181163	0.00725739	AL132857
ENSG00000171848	3.72475	6.13224e-09	1.70935e-07	RRM2
ENSG00000092621	3.71921	1.71388e-05	0.000157895	PHGDH
ENSG00000188910	3.69953	1.12199e-06	1.59187e-05	GJB3
ENSG00000107485	3.68207	0.000183949	0.00112839	GATA3
ENSG00000262406	3.68054	0.000545249	0.0027414	MMP12
ENSG00000256338	3.66231	4.33858e-05	0.000345139	RPL41P2
ENSG00000169246	3.66141	6.48837e-07	9.86663e-06	NPIPB3
ENSG00000198125	3.65945	0.00165317	0.00672814	MB
ENSG00000176383	3.65395	4.63879e-05	0.000364072	B3GNT4
ENSG00000141738	3.64885	1.82263e-10	6.83624e-09	GRB7
ENSG00000198786	3.64552	5.69727e-11	2.36131e-09	MT-ND5
ENSG00000169245	3.64461	0.000193308	0.00117397	CXCL10
ENSG00000203950	3.64245	5.4497e-14	3.34316e-12	RTL8A
ENSG00000213253	3.63786	0.00112566	0.00496084	RPL12P42
ENSG00000137404	3.63536	2.40093e-11	1.05282e-09	NRM
ENSG00000117632	3.63469	5.30002e-08	1.11564e-06	STMN1
ENSG00000161243	3.63382	6.7426e-05	0.000495313	FBXO27
ENSG00000130487	3.63189	0.000319932	0.00178099	KLHDC7B
ENSG00000129194	3.63162	1.10045e-05	0.000109265	SOX15
ENSG00000107105	3.62821	0.00122097	0.00529424	ELAVL2
ENSG00000240914	3.62073	6.31534e-05	0.000469286	RPL15P2
ENSG00000229117	3.61999	9.45727e-11	3.78422e-09	RPL41
ENSG00000139438	3.61686	1.28516e-05	0.000124543	FAM222A
ENSG00000172927	3.61586	0.00184141	0.00734785	MYEOV
ENSG00000149922	3.61567	1.12465e-05	0.000111285	TBX6
ENSG00000131153	3.60246	7.31444e-09	1.98783e-07	GINS2
ENSG00000163354	3.6016	5.45094e-06	6.08753e-05	DCST2
ENSG00000068489	3.59712	4.93608e-09	1.40295e-07	PRR11
ENSG00000130675	3.59341	0.00136434	0.00579296	MNX1
ENSG00000248626	3.59029	0.000135554	0.000882322	GAPDHP40
ENSG00000147689	3.58705	0.00024394	0.00143068	FAM83A
ENSG00000131746	3.58479	1.73822e-05	0.000159883	TNS4
ENSG00000272079	3.58062	0.000336378	0.00184918	AC004233
ENSG00000122952	3.5762	2.63586e-15	1.89935e-13	ZWINT
ENSG00000142677	3.5751	0.00195031	0.00769864	IL22RA1
ENSG00000198729	3.57172	0.000236778	0.00139386	PPP1R14C
ENSG00000215784	3.56867	2.23844e-05	0.000199552	FAM72D
ENSG00000130669	3.5678	4.20267e-07	6.74525e-06	PAK4
ENSG00000279141	3.56761	0.00105772	0.00470985	LINC01451
ENSG00000111331	3.56481	5.09966e-07	7.97126e-06	OAS3
ENSG00000036672	3.5642	4.09825e-05	0.000329302	USP2
ENSG00000127423	3.56186	2.32199e-06	2.98032e-05	AUNIP
ENSG00000129514	3.55524	0.000143825	0.000924649	FOXA1
ENSG00000184545	3.55411	6.25034e-08	1.28911e-06	DUSP8
ENSG00000169594	3.55252	0.0002225	0.00132417	BNC1
ENSG00000188368	3.54091	2.25279e-05	0.000200419	PRR19
ENSG00000184979	3.53799	1.25227e-06	1.74394e-05	USP18
ENSG00000157456	3.53558	6.66257e-09	1.83073e-07	CCNB2
ENSG00000257851	3.53373	0.000143867	0.000924649	HNRNPA3P10
ENSG00000167772	3.52987	7.74314e-06	8.1446e-05	ANGPTL4
ENSG00000258955	3.52805	0.000340715	0.00186828	LINC00519
ENSG00000174564	3.52114	0.00229031	0.00878973	IL20RB
ENSG00000212864	3.51664	1.36143e-05	0.000130478	RNF208
ENSG00000137309	3.51276	1.62328e-08	3.99814e-07	HMGA1
ENSG00000110427	3.5104	0.00123249	0.00533354	KIAA1549L
ENSG00000114631	3.5075	5.87327e-14	3.55384e-12	PODXL2
ENSG00000183426	3.50315	1.72447e-06	2.30718e-05	NPIPA1
ENSG00000110400	3.49859	1.66997e-06	2.24117e-05	NECTIN1
ENSG00000173805	3.49814	0.000686088	0.00331883	HAP1
ENSG00000175264	3.49804	0.000577064	0.00287803	CHST1
ENSG00000263563	3.4948	0.000798865	0.00374442	UBBP4
ENSG00000168476	3.49075	2.72695e-10	9.86589e-09	REEP4
ENSG00000172818	3.48313	0.000338357	0.00185594	OVOL1
ENSG00000204839	3.4786	1.20141e-07	2.30793e-06	MROH6
ENSG00000158402	3.47371	1.09465e-06	1.56009e-05	CDC25C
ENSG00000154839	3.46588	1.39169e-06	1.91204e-05	SKA1
ENSG00000169174	3.46307	0.000242611	0.00142482	PCSK9
ENSG00000167550	3.45597	0.000108421	0.000733763	RHEBL1
ENSG00000143590	3.45542	3.0931e-05	0.000260625	EFNA3
ENSG00000053108	3.4524	0.000488021	0.00251156	FSTL4
ENSG00000128713	3.45006	0.00040635	0.00215908	HOXD11
ENSG00000165304	3.44794	1.98534e-08	4.78853e-07	MELK
ENSG00000213763	3.44153	7.4456e-06	7.8602e-05	ACTBP2
ENSG00000154920	3.44083	1.22345e-06	1.71066e-05	EME1
ENSG00000169258	3.43942	1.13075e-06	1.60038e-05	GPRIN1
ENSG00000188599	3.43688	7.52735e-06	7.93944e-05	NPIPP1
ENSG00000165181	3.43366	0.0002224	0.00132403	C9orf84
ENSG00000213889	3.42959	8.1722e-05	0.000582349	PPM1N
ENSG00000121933	3.42228	0.00144137	0.00604196	TMIGD3
ENSG00000173894	3.42117	3.07947e-07	5.17195e-06	CBX2
ENSG00000101278	3.41949	0.00115906	0.00507845	RPS10P5
ENSG00000111665	3.41861	1.21924e-09	3.91374e-08	CDCA3
ENSG00000184292	3.41519	8.26654e-06	8.59107e-05	TACSTD2
ENSG00000272405	3.40986	0.000285527	0.00162306	AL365181
ENSG00000142632	3.40741	2.98015e-09	8.83163e-08	ARHGEF19
ENSG00000241343	3.39868	2.01108e-13	1.17196e-11	RPL36A
ENSG00000279806	3.39591	0.00187482	0.00745037	AC018629
ENSG00000175352	3.39091	5.25441e-07	8.19104e-06	NRIP3
ENSG00000187193	3.39009	2.73695e-05	0.0002346	MT1X
ENSG00000136938	3.38669	2.14515e-13	1.24176e-11	ANP32B
ENSG00000170537	3.38386	3.3357e-05	0.000276901	TMC7
ENSG00000159335	3.38225	1.41696e-11	6.35837e-10	PTMS
ENSG00000105613	3.38197	0.000584941	0.00290896	MAST1
ENSG00000224652	3.38088	0.00255845	0.00963568	LINC00885
ENSG00000232499	3.38084	4.26982e-06	4.94661e-05	AL391058
ENSG00000228981	3.37822	0.00127203	0.00547734	AC097658
ENSG00000183763	3.36784	3.6901e-07	6.01147e-06	TRAIP
ENSG00000125319	3.36664	2.67928e-06	3.36675e-05	C17orf53
ENSG00000185306	3.36105	0.00180038	0.00721898	C12orf56
ENSG00000144045	3.36031	6.73009e-05	0.000494604	DQX1
ENSG00000100162	3.35887	2.88921e-06	3.57619e-05	CENPM
ENSG00000105889	3.35784	0.000822804	0.00384315	STEAP1B
ENSG00000127586	3.35339	9.05611e-13	4.91464e-11	CHTF18
ENSG00000089685	3.35332	2.87913e-08	6.52728e-07	BIRC5
ENSG00000173207	3.3496	3.45344e-10	1.22894e-08	CKS1B
ENSG00000185100	3.34952	2.04031e-06	2.66006e-05	ADSSL1
ENSG00000137699	3.3467	0.000161431	0.00101462	TRIM29
ENSG00000167641	3.33895	0.00187101	0.00743864	PPP1R14A
ENSG00000104889	3.33295	5.07788e-14	3.13817e-12	RNASEH2A
ENSG00000122592	3.33224	1.31905e-05	0.00012721	HOXA7
ENSG00000213190	3.33214	3.26599e-05	0.000272533	MLLT11
ENSG00000087586	3.33003	1.41913e-09	4.4972e-08	AURKA
ENSG00000184844	3.32678	0.00163203	0.00666552	CYCSP45
ENSG00000175643	3.32146	2.18131e-09	6.69268e-08	RMI2
ENSG00000007968	3.31101	9.46908e-07	1.37953e-05	E2F2
ENSG00000135253	3.31097	0.000354616	0.00192928	KCP
ENSG00000101224	3.30877	1.9857e-09	6.14682e-08	CDC25B
ENSG00000169607	3.30163	7.76163e-08	1.55645e-06	CKAP2L
ENSG00000198901	3.29837	4.48755e-09	1.28176e-07	PRC1
ENSG00000134222	3.29739	6.575e-08	1.34807e-06	PSRC1
ENSG00000171056	3.29661	4.45507e-05	0.000353111	SOX7
ENSG00000213650	3.29511	0.00129176	0.00554638	AC092447
ENSG00000124762	3.28891	1.32517e-08	3.36938e-07	CDKN1A
ENSG00000196074	3.28886	1.02626e-06	1.48147e-05	SYCP2
ENSG00000135423	3.28877	1.48311e-05	0.000140281	GLS2
ENSG00000108106	3.28724	2.83475e-12	1.41055e-10	UBE2S
ENSG00000167723	3.28136	0.00107057	0.00475958	TRPV3
ENSG00000128408	3.27708	2.93201e-05	0.000248377	RIBC2
ENSG00000198727	3.27577	5.21785e-09	1.47339e-07	MT-CYB
ENSG00000141527	3.27416	0.000199436	0.00120341	CARD14
ENSG00000135114	3.26939	0.000334073	0.00183883	OASL
ENSG00000198712	3.269	2.56699e-10	9.31408e-09	MT-CO2
ENSG00000167670	3.26248	2.54913e-10	9.28054e-09	CHAF1A
ENSG00000159259	3.26223	2.03322e-10	7.5933e-09	CHAF1B
ENSG00000187741	3.25869	1.02578e-11	4.66326e-10	FANCA
ENSG00000135476	3.25795	1.83026e-08	4.45781e-07	ESPL1
ENSG00000230592	3.25686	0.00142945	0.00600333	RPSAP8
ENSG00000133063	3.25636	0.00205555	0.00803435	CHIT1
ENSG00000170577	3.25053	0.000905908	0.00415092	SIX2
ENSG00000147144	3.24966	3.89253e-09	1.12851e-07	CCDC120
ENSG00000143502	3.2494	0.000112767	0.000758744	SUSD4
ENSG00000268089	3.24341	0.00143742	0.006031	GABRQ
ENSG00000125657	3.23889	0.00191873	0.00759185	TNFSF9
ENSG00000168528	3.23887	2.65529e-09	7.96403e-08	SERINC2
ENSG00000213420	3.23785	4.69652e-05	0.000367821	GPC2
ENSG00000143630	3.2353	5.30813e-08	1.11599e-06	HCN3
ENSG00000177679	3.2341	3.85585e-05	0.000312463	SRRM3
ENSG00000127578	3.23074	0.00155064	0.00641612	WFIKKN1
ENSG00000185883	3.23021	4.13535e-11	1.75586e-09	ATP6V0C
ENSG00000231006	3.22126	0.00090761	0.00415543	RPL7P32
ENSG00000137807	3.212	8.19482e-10	2.71586e-08	KIF23
ENSG00000212907	3.20925	1.81146e-09	5.65788e-08	MT-ND4L
ENSG00000205336	3.20038	1.27459e-09	4.06138e-08	ADGRG1
ENSG00000253161	3.20026	0.00157456	0.00649035	LINC01605
ENSG00000163472	3.19988	0.000243451	0.00142878	TMEM79
ENSG00000091651	3.19988	6.78711e-07	1.02759e-05	ORC6
ENSG00000136002	3.19704	6.13878e-05	0.000458916	ARHGEF4
ENSG00000090020	3.19681	4.45113e-12	2.14123e-10	SLC9A1
ENSG00000104823	3.19548	1.15517e-07	2.22897e-06	ECH1
ENSG00000237686	3.19523	0.000259746	0.00150158	AL109615
ENSG00000196296	3.18948	0.00119796	0.00521136	ATP2A1
ENSG00000164611	3.18562	1.30804e-07	2.47986e-06	PTTG1
ENSG00000080986	3.18525	1.30588e-09	4.15346e-08	NDC80
ENSG00000003249	3.18486	4.94311e-07	7.76851e-06	DBNDD1
ENSG00000128578	3.18398	9.33795e-05	0.000648392	STRIP2
ENSG00000013810	3.17964	3.30698e-12	1.63151e-10	TACC3
ENSG00000253187	3.17838	0.000251331	0.00146331	HOXA10-AS
ENSG00000118785	3.17768	0.000625086	0.00307216	SPP1
ENSG00000131944	3.17751	2.79893e-05	0.0002385	FAAP24
ENSG00000143228	3.17032	5.01951e-07	7.86722e-06	NUF2
ENSG00000230043	3.16827	2.44354e-10	8.91482e-09	TMSB4XP6
ENSG00000099194	3.16502	3.26738e-05	0.000272533	SCD
ENSG00000099984	3.1648	0.00112282	0.0049543	GSTT2
ENSG00000272821	3.16352	7.294e-06	7.74725e-05	U62317
ENSG00000123473	3.16155	2.56907e-10	9.31408e-09	STIL
ENSG00000158710	3.15419	3.71469e-09	1.08419e-07	TAGLN2
ENSG00000124399	3.15226	0.000394733	0.00211181	NDUFB4P12
ENSG00000175334	3.15031	4.57601e-12	2.19522e-10	BANF1
ENSG00000224259	3.14849	0.00157941	0.00650417	LINC01133
ENSG00000188493	3.14476	2.34361e-08	5.48506e-07	C19orf54
ENSG00000226887	3.14314	8.23883e-06	8.57767e-05	ERVMER34-1
ENSG00000127585	3.14247	2.81984e-05	0.000239928	FBXL16
ENSG00000137135	3.13821	3.41304e-06	4.09612e-05	ARHGEF39
ENSG00000171241	3.1376	1.32247e-06	1.82997e-05	SHCBP1
ENSG00000049283	3.13671	4.47537e-07	7.10912e-06	EPN3
ENSG00000105173	3.13555	1.53564e-07	2.8583e-06	CCNE1
ENSG00000105290	3.13051	6.24435e-05	0.000465206	APLP1
ENSG00000101447	3.13021	8.63934e-06	8.90982e-05	FAM83D
ENSG00000198830	3.12796	8.0015e-09	2.14435e-07	HMGN2
ENSG00000164087	3.12633	1.04252e-07	2.03192e-06	POC1A
ENSG00000163041	3.1224	2.25878e-10	8.32824e-09	H3F3A
ENSG00000213406	3.12129	8.12697e-06	8.48154e-05	ANXA2P1
ENSG00000158220	3.12064	0.000913905	0.0041802	ESYT3
ENSG00000105699	3.12046	6.89616e-09	1.89192e-07	LSR
ENSG00000123485	3.12027	8.76072e-08	1.73674e-06	HJURP
ENSG00000160392	3.11971	1.3701e-06	1.88835e-05	C19orf47
ENSG00000236028	3.11779	0.00255924	0.00963653	AL354766
ENSG00000162772	3.11442	6.9977e-08	1.41965e-06	ATF3
ENSG00000261061	3.11314	1.08118e-05	0.000107783	AC092718
ENSG00000173801	3.10374	6.40591e-06	6.95716e-05	JUP
ENSG00000121900	3.10273	1.79034e-07	3.26929e-06	TMEM54
ENSG00000078900	3.10083	1.45178e-05	0.000137543	TP73
ENSG00000197568	3.10035	1.2243e-05	0.000119984	HHLA3
ENSG00000234814	3.10008	0.000432389	0.00227271	SVIL2P
ENSG00000125534	3.09916	5.0131e-09	1.42019e-07	PPDPF
ENSG00000188610	3.0964	3.81055e-05	0.000309514	FAM72B
ENSG00000151632	3.08945	0.00185087	0.00738053	AKR1C2
ENSG00000100033	3.08903	9.44053e-05	0.000653316	PRODH
ENSG00000142669	3.08893	9.8016e-09	2.55194e-07	SH3BGRL3
ENSG00000141314	3.08442	0.00105495	0.00470052	RHBDL3
ENSG00000228847	3.08419	0.000137961	0.000894635	ATP5MC2P4
ENSG00000101003	3.08225	3.22264e-07	5.36571e-06	GINS1
ENSG00000233024	3.08211	4.7163e-06	5.4026e-05	AC126755
ENSG00000228716	3.08085	2.5246e-09	7.61149e-08	DHFR
ENSG00000151725	3.07766	5.15603e-06	5.7917e-05	CENPU
ENSG00000165272	3.07556	0.000225542	0.0013386	AQP3
ENSG00000114115	3.07274	1.44054e-05	0.000136741	RBP1
ENSG00000228175	3.07241	0.000354479	0.00192914	GEMIN8P4
ENSG00000142178	3.07224	2.69899e-05	0.000231689	SIK1
ENSG00000273760	3.06895	0.000520496	0.00264219	AC245041
ENSG00000137804	3.0683	4.27247e-08	9.20543e-07	NUSAP1
ENSG00000184669	3.06819	0.00160512	0.00658434	OR7E14P
ENSG00000248333	3.06701	4.73303e-11	1.98536e-09	CDK11B
ENSG00000143217	3.06677	4.07286e-06	4.74374e-05	NECTIN4
ENSG00000137203	3.06452	2.78761e-08	6.33634e-07	TFAP2A
ENSG00000122861	3.06408	3.13999e-07	5.23911e-06	PLAU
ENSG00000065328	3.06351	8.92286e-07	1.30874e-05	MCM10
ENSG00000180921	3.06266	3.1021e-07	5.1999e-06	FAM83H
ENSG00000236200	3.06085	0.00028148	0.00160268	KDM4A-AS1
ENSG00000149527	3.06016	1.02481e-05	0.000102694	PLCH2
ENSG00000081985	3.05946	2.79258e-05	0.000238192	IL12RB2
ENSG00000178715	3.05932	0.00168614	0.00682712	AL450998
ENSG00000143368	3.05339	1.16215e-12	6.24826e-11	SF3B4
ENSG00000125148	3.04855	2.03537e-09	6.27819e-08	MT2A
ENSG00000204850	3.04781	0.000567401	0.00283717	AC011484
ENSG00000140254	3.04326	3.60927e-05	0.000296213	DUOXA1
ENSG00000176842	3.04302	0.000206008	0.0012364	IRX5
ENSG00000112984	3.04244	1.76594e-08	4.31934e-07	KIF20A
ENSG00000258017	3.04076	4.02664e-05	0.000324486	AC011603
ENSG00000162063	3.04024	2.79113e-09	8.34263e-08	CCNF
ENSG00000189057	3.03849	9.5342e-09	2.48979e-07	FAM111B
ENSG00000156970	3.03153	8.50699e-10	2.81395e-08	BUB1B
ENSG00000196517	3.03077	2.1752e-07	3.86242e-06	SLC6A9
ENSG00000169908	3.02695	1.59051e-05	0.000148419	TM4SF1
ENSG00000095970	3.0218	0.00137448	0.00581891	TREM2
ENSG00000197093	3.01999	8.09647e-07	1.2038e-05	GAL3ST4
ENSG00000075618	3.01983	9.25951e-07	1.3524e-05	FSCN1
ENSG00000143476	3.01955	7.11699e-10	2.39522e-08	DTL
ENSG00000108352	3.01847	4.8594e-06	5.51148e-05	RAPGEFL1
ENSG00000258011	3.01635	0.00162455	0.006647	HMGA1P3
ENSG00000100526	3.00866	1.57132e-05	0.000147182	CDKN3
ENSG00000166508	3.00856	3.75225e-10	1.32983e-08	MCM7
ENSG00000122966	3.00602	1.21058e-08	3.10532e-07	CIT
ENSG00000170684	3.00544	2.33035e-05	0.000206054	ZNF296
ENSG00000275832	3.00108	6.0137e-08	1.24326e-06	ARHGAP23
ENSG00000228477	3.00022	0.000677145	0.00328472	AL663070
ENSG00000069011	2.99272	0.00243909	0.00926856	PITX1
ENSG00000137877	2.99005	6.27159e-05	0.000466505	SPTBN5
ENSG00000143367	2.98571	8.63573e-08	1.71588e-06	TUFT1
ENSG00000214578	2.9841	0.00028741	0.00163003	HMGN2P15
ENSG00000186193	2.98332	3.77344e-10	1.33424e-08	SAPCD2
ENSG00000240509	2.98031	2.93521e-05	0.000248526	RPL34P18
ENSG00000177380	2.98006	2.06124e-06	2.68533e-05	PPFIA3
ENSG00000283689	2.97868	0.000423712	0.00223653	AC018553
ENSG00000142235	2.97662	1.2802e-05	0.000124271	LMTK3
ENSG00000100401	2.97628	4.26286e-08	9.19613e-07	RANGAP1
ENSG00000188486	2.974	7.5554e-11	3.07998e-09	H2AFX
ENSG00000104897	2.97352	6.26483e-10	2.13323e-08	SF3A2
ENSG00000198435	2.97244	7.20242e-08	1.45608e-06	NRARP
ENSG00000247095	2.97032	0.000144006	0.000925195	MIR210HG
ENSG00000001617	2.96651	1.01803e-07	1.99088e-06	SEMA3F
ENSG00000141858	2.9659	1.5312e-13	8.95314e-12	SAMD1
ENSG00000135486	2.96483	2.31067e-10	8.48355e-09	HNRNPA1
ENSG00000149679	2.96353	2.32262e-08	5.45062e-07	CABLES2
ENSG00000160767	2.96252	6.36882e-08	1.30889e-06	FAM189B
ENSG00000214826	2.95154	6.61317e-06	7.14206e-05	DDX12P
ENSG00000262814	2.95091	2.5207e-07	4.36436e-06	MRPL12
ENSG00000164045	2.94952	4.69232e-07	7.40789e-06	CDC25A
ENSG00000166451	2.94916	3.33081e-07	5.5245e-06	CENPN
ENSG00000137825	2.9481	0.000659959	0.00321392	ITPKA
ENSG00000136943	2.94432	4.66956e-05	0.000365937	CTSV
ENSG00000186871	2.94209	8.00407e-05	0.000572718	ERCC6L
ENSG00000171793	2.93959	8.98142e-12	4.12623e-10	CTPS1
ENSG00000126368	2.93669	2.30765e-05	0.000204254	NR1D1
ENSG00000128283	2.93033	6.1286e-07	9.36878e-06	CDC42EP1
ENSG00000104825	2.93028	4.24628e-07	6.7964e-06	NFKBIB
ENSG00000153294	2.9297	0.00176688	0.00710105	ADGRF4
ENSG00000130402	2.92877	5.10931e-06	5.74665e-05	ACTN4
ENSG00000139880	2.92831	2.46265e-08	5.70218e-07	CDH24
ENSG00000167553	2.92534	2.7959e-06	3.48304e-05	TUBA1C
ENSG00000185033	2.92479	2.47885e-07	4.30908e-06	SEMA4B
ENSG00000092445	2.92408	1.58454e-06	2.13974e-05	TYRO3
ENSG00000214796	2.92372	0.000156842	0.000992968	AC098934
ENSG00000149929	2.92153	6.50316e-10	2.20574e-08	HIRIP3
ENSG00000141401	2.9188	2.94716e-05	0.000249417	IMPA2
ENSG00000080031	2.916	0.00123283	0.00533366	PTPRH
ENSG00000076382	2.91521	2.41245e-11	1.05282e-09	SPAG5
ENSG00000100558	2.91498	9.38038e-06	9.53187e-05	PLEK2
ENSG00000140525	2.91318	1.73923e-10	6.53757e-09	FANCI
ENSG00000198417	2.9114	0.000160573	0.00101069	MT1F
ENSG00000265190	2.91122	0.00141807	0.00596419	ANXA8
ENSG00000148773	2.90743	3.38935e-07	5.59501e-06	MKI67
ENSG00000203760	2.90461	4.02849e-06	4.70353e-05	CENPW
ENSG00000260781	2.90248	0.000996521	0.00448447	ARHGAP23P1
ENSG00000134057	2.90153	4.18751e-07	6.72714e-06	CCNB1
ENSG00000256356	2.89504	0.00204865	0.00801281	HSPA8P5
ENSG00000111674	2.89024	1.3512e-09	4.28977e-08	ENO2
ENSG00000277304	2.88649	0.00146352	0.00611244	AC142086
ENSG00000188372	2.88372	8.40392e-05	0.000595927	ZP3
ENSG00000005001	2.8834	3.417e-05	0.000282167	PRSS22
ENSG00000180739	2.87705	3.14083e-05	0.000263878	S1PR5
ENSG00000125898	2.87694	4.2345e-09	1.21951e-07	FAM110A
ENSG00000069849	2.87343	1.51705e-05	0.000142947	ATP1B3
ENSG00000104140	2.87269	6.46085e-05	0.000478461	RHOV
ENSG00000114378	2.87197	0.000163448	0.00102508	HYAL1
ENSG00000102007	2.87042	1.06733e-06	1.52931e-05	PLP2
ENSG00000128383	2.86745	0.000574447	0.00286662	APOBEC3A
ENSG00000008394	2.86638	0.000982563	0.00443315	MGST1
ENSG00000206075	2.86614	0.000869091	0.00401443	SERPINB5
ENSG00000105991	2.86526	0.0016764	0.0067956	HOXA1
ENSG00000112033	2.86425	8.59465e-08	1.71164e-06	PPARD
ENSG00000163808	2.86228	6.55779e-07	9.95478e-06	KIF15
ENSG00000181817	2.86067	8.17204e-08	1.62934e-06	LSM10
ENSG00000249115	2.8533	2.7367e-09	8.19406e-08	HAUS5
ENSG00000010030	2.85326	0.00011427	0.000766596	ETV7
ENSG00000116133	2.85303	8.29342e-07	1.22887e-05	DHCR24
ENSG00000189120	2.85254	0.00111082	0.00491477	SP6
ENSG00000072310	2.851	3.42393e-07	5.64136e-06	SREBF1
ENSG00000126787	2.84841	8.30502e-07	1.22954e-05	DLGAP5
ENSG00000137843	2.84692	5.99535e-06	6.58541e-05	PAK6
ENSG00000078804	2.84518	7.76363e-07	1.15828e-05	TP53INP2
ENSG00000187608	2.84263	0.00137899	0.00583518	ISG15
ENSG00000052344	2.84149	8.94164e-08	1.76656e-06	PRSS8
ENSG00000177464	2.83956	0.00164123	0.00669368	GPR4
ENSG00000163918	2.83309	1.21794e-09	3.91374e-08	RFC4
ENSG00000167962	2.8287	1.7174e-09	5.37377e-08	ZNF598
ENSG00000203995	2.82818	0.000276976	0.00158066	ZYG11A
ENSG00000185262	2.82702	5.45955e-09	1.53664e-07	UBALD2
ENSG00000225573	2.82302	0.000521511	0.0026458	RPL35P5
ENSG00000100350	2.81935	1.41891e-06	1.94021e-05	FOXRED2
ENSG00000040608	2.81575	2.50186e-05	0.000217781	RTN4R
ENSG00000139734	2.81411	6.06012e-06	6.64394e-05	DIAPH3
ENSG00000063180	2.81273	2.35372e-05	0.000207697	CA11
ENSG00000213885	2.81226	0.000381586	0.00205381	RPL13AP7
ENSG00000073150	2.81224	0.0012694	0.00546873	PANX2
ENSG00000254815	2.81011	0.00137943	0.0058356	AP006284
ENSG00000099381	2.80965	7.63469e-12	3.53557e-10	SETD1A
ENSG00000011426	2.80802	7.80593e-05	0.000561065	ANLN
ENSG00000213707	2.7985	0.0004183	0.00221132	HMGB1P10
ENSG00000100479	2.79543	6.8355e-06	7.35216e-05	POLE2
ENSG00000105538	2.79486	4.11397e-07	6.6151e-06	RASIP1
ENSG00000197747	2.79457	2.34979e-05	0.000207561	S100A10
ENSG00000189060	2.79172	3.54151e-07	5.81302e-06	H1F0
ENSG00000198157	2.78876	0.000837296	0.00388471	HMGN5
ENSG00000188322	2.78859	8.79682e-05	0.000615742	SBK1
ENSG00000169991	2.78499	0.000354108	0.00192772	IFFO2
ENSG00000127666	2.78283	1.6455e-06	2.21517e-05	TICAM1
ENSG00000138180	2.77902	4.66404e-07	7.37666e-06	CEP55
ENSG00000116871	2.77796	2.19413e-08	5.21332e-07	MAP7D1
ENSG00000101945	2.77667	2.065e-08	4.93464e-07	SUV39H1
ENSG00000160447	2.77489	4.29425e-08	9.24088e-07	PKN3
ENSG00000234764	2.77232	0.000324375	0.00180028	E2F6P1
ENSG00000156711	2.77227	1.05161e-06	1.50927e-05	MAPK13
ENSG00000116649	2.77025	2.93839e-09	8.72275e-08	SRM
ENSG00000174327	2.76668	1.8047e-05	0.000164872	SLC16A13
ENSG00000196262	2.76566	1.02904e-06	1.48424e-05	PPIA
ENSG00000125775	2.76565	3.68922e-05	0.000301634	SDCBP2
ENSG00000142657	2.76552	1.35426e-06	1.868e-05	PGD
ENSG00000177595	2.76415	8.42592e-09	2.22697e-07	PIDD1
ENSG00000126215	2.76225	2.43613e-09	7.37034e-08	XRCC3
ENSG00000051341	2.7577	6.7892e-06	7.30943e-05	POLQ
ENSG00000151929	2.75275	5.8537e-08	1.21452e-06	BAG3
ENSG00000106462	2.75207	2.97657e-08	6.70442e-07	EZH2
ENSG00000165480	2.75146	2.65791e-05	0.000228955	SKA3
ENSG00000123080	2.75038	3.36819e-07	5.57066e-06	CDKN2C
ENSG00000126803	2.74948	1.10218e-06	1.56633e-05	HSPA2
ENSG00000101421	2.74916	1.39767e-08	3.53819e-07	CHMP4B
ENSG00000103005	2.7438	6.17893e-09	1.7196e-07	USB1
ENSG00000132591	2.74367	8.09912e-12	3.74067e-10	ERAL1
ENSG00000107438	2.74279	1.16573e-06	1.64318e-05	PDLIM1
ENSG00000105767	2.74033	5.10647e-07	7.97473e-06	CADM4
ENSG00000109881	2.73982	6.91103e-06	7.39932e-05	CCDC34
ENSG00000013573	2.73889	7.72238e-08	1.55037e-06	DDX11
ENSG00000117595	2.73733	8.76817e-07	1.29041e-05	IRF6
ENSG00000103089	2.73373	0.000183079	0.00112464	FA2H
ENSG00000197696	2.73233	4.18094e-05	0.000335025	NMB
ENSG00000131351	2.72842	2.23569e-06	2.88661e-05	HAUS8
ENSG00000182481	2.72774	6.49652e-07	9.87039e-06	KPNA2
ENSG00000169564	2.72604	4.43396e-09	1.26854e-07	PCBP1
ENSG00000143382	2.72069	0.000321523	0.00178731	ADAMTSL4
ENSG00000131187	2.72009	0.000518126	0.00263324	F12
ENSG00000226332	2.72005	0.00204373	0.00799898	AL354836
ENSG00000162522	2.71976	1.03484e-07	2.01922e-06	KIAA1522
ENSG00000165905	2.71724	0.00164697	0.00670904	LARGE2
ENSG00000142949	2.71685	1.29588e-07	2.45949e-06	PTPRF
ENSG00000171208	2.71597	7.7523e-06	8.1493e-05	NETO2
ENSG00000091073	2.71545	1.17789e-08	3.0304e-07	DTX2
ENSG00000163898	2.71361	0.000529866	0.00268191	LIPH
ENSG00000160211	2.71244	1.43108e-08	3.61748e-07	G6PD
ENSG00000236565	2.71073	7.04693e-05	0.000514405	HNRNPA3P5
ENSG00000100297	2.71003	1.95695e-09	6.06865e-08	MCM5
ENSG00000094804	2.70765	2.58506e-09	7.76682e-08	CDC6
ENSG00000197785	2.7067	8.75638e-10	2.88977e-08	ATAD3A
ENSG00000263535	2.70552	0.00103082	0.00460659	AK4P1
ENSG00000254413	2.70551	0.0013166	0.00564064	CHKB-CPT1B
ENSG00000177606	2.70428	6.68518e-08	1.36102e-06	JUN
ENSG00000186818	2.69898	0.00199694	0.0078459	LILRB4
ENSG00000100139	2.69832	2.48769e-05	0.000216982	MICALL1
ENSG00000131462	2.69818	1.0663e-10	4.22771e-09	TUBG1
ENSG00000184363	2.69541	0.000272875	0.00156498	PKP3
ENSG00000007080	2.68631	8.03102e-09	2.14895e-07	CCDC124
ENSG00000143061	2.68546	9.84979e-06	9.94486e-05	IGSF3
ENSG00000137563	2.68466	5.02215e-06	5.66835e-05	GGH
ENSG00000187583	2.6842	0.000154625	0.000982156	PLEKHN1
ENSG00000143126	2.68358	5.50845e-07	8.54105e-06	CELSR2
ENSG00000103257	2.67653	0.000285882	0.00162349	SLC7A5
ENSG00000160803	2.67386	4.21842e-10	1.47994e-08	UBQLN4
ENSG00000177191	2.672	0.000344579	0.00188412	B3GNT8
ENSG00000176170	2.66866	1.66222e-05	0.000154199	SPHK1
ENSG00000075785	2.66712	2.38886e-08	5.57143e-07	RAB7A
ENSG00000160410	2.66697	1.62015e-10	6.1164e-09	SHKBP1
ENSG00000174669	2.6659	2.57881e-06	3.25559e-05	SLC29A2
ENSG00000187840	2.66506	5.34004e-08	1.12134e-06	EIF4EBP1
ENSG00000105486	2.66355	1.21518e-09	3.91374e-08	LIG1
ENSG00000136238	2.66254	5.60351e-07	8.66524e-06	RAC1
ENSG00000161800	2.65416	1.56988e-07	2.91343e-06	RACGAP1
ENSG00000167182	2.64974	1.1465e-08	2.96281e-07	SP2
ENSG00000163362	2.64855	2.45621e-06	3.12259e-05	INAVA
ENSG00000232629	2.64391	0.00182025	0.00728521	HLA-DQB2
ENSG00000143537	2.64167	1.46839e-07	2.739e-06	ADAM15
ENSG00000163344	2.64147	1.54836e-09	4.88887e-08	PMVK
ENSG00000142273	2.64065	8.98594e-06	9.19021e-05	CBLC
ENSG00000073282	2.64016	0.0026249	0.00982838	TP63
ENSG00000237883	2.64001	0.000532245	0.0026916	DGUOK-AS1
ENSG00000187630	2.63903	5.80203e-05	0.000436668	DHRS4L2
ENSG00000159423	2.63868	0.000129712	0.000852281	ALDH4A1
ENSG00000025708	2.63714	2.59394e-05	0.000224424	TYMP
ENSG00000213903	2.63694	0.000398698	0.00212843	LTB4R
ENSG00000079616	2.6369	2.52712e-08	5.82815e-07	KIF22
ENSG00000005022	2.63588	4.42034e-07	7.04684e-06	SLC25A5
ENSG00000153443	2.63385	1.80847e-07	3.28858e-06	UBALD1
ENSG00000171219	2.63337	1.82201e-07	3.30972e-06	CDC42BPG
ENSG00000137166	2.6314	7.10842e-09	1.94096e-07	FOXP4
ENSG00000273149	2.62989	2.07963e-05	0.000187415	AL138963
ENSG00000280206	2.62962	5.41767e-05	0.000413371	AC026401
ENSG00000147536	2.62778	9.41345e-07	1.37373e-05	GINS4
ENSG00000101187	2.62754	0.00259847	0.00974622	SLCO4A1
ENSG00000079462	2.62626	1.881e-07	3.40901e-06	PAFAH1B3
ENSG00000214160	2.62567	2.06919e-08	4.93594e-07	ALG3
ENSG00000110104	2.6235	1.26217e-07	2.40198e-06	CCDC86
ENSG00000179958	2.62083	7.48907e-09	2.02894e-07	DCTPP1
ENSG00000132746	2.62048	0.000495427	0.00254177	ALDH3B2
ENSG00000105202	2.62002	2.92025e-05	0.000247622	FBL
ENSG00000090674	2.61973	2.34859e-06	3.00779e-05	MCOLN1
ENSG00000177602	2.61861	0.00015319	0.000974826	HASPIN
ENSG00000163975	2.61676	5.59797e-05	0.000424517	MELTF
ENSG00000142733	2.61601	4.72481e-08	1.00307e-06	MAP3K6
ENSG00000092470	2.61599	8.24433e-09	2.18916e-07	WDR76
ENSG00000130590	2.61162	2.16671e-05	0.000194223	SAMD10
ENSG00000177169	2.61125	1.46441e-08	3.68564e-07	ULK1
ENSG00000063660	2.6112	4.64113e-06	5.32702e-05	GPC1
ENSG00000228903	2.60773	0.000366943	0.00198959	RASA4CP
ENSG00000203499	2.60666	4.61231e-07	7.30815e-06	IQANK1
ENSG00000175772	2.60517	0.000554708	0.00278091	LINC01106
ENSG00000089280	2.60324	8.16878e-09	2.17575e-07	FUS
ENSG00000213700	2.60308	0.0026668	0.00995948	RPL17P50
ENSG00000188522	2.59805	0.000353037	0.00192249	FAM83G
ENSG00000186684	2.59695	0.00106396	0.00473396	CYP27C1
ENSG00000175305	2.59654	1.12761e-05	0.000111515	CCNE2
ENSG00000261150	2.59425	4.56298e-05	0.000360185	EPPK1
ENSG00000104885	2.59298	1.55276e-08	3.86877e-07	DOT1L
ENSG00000111676	2.5928	3.57378e-08	7.90602e-07	ATN1
ENSG00000142149	2.59262	0.00110087	0.00487449	HUNK
ENSG00000227232	2.59175	0.000382729	0.00205901	WASH7P
ENSG00000156802	2.5893	4.51001e-08	9.63356e-07	ATAD2
ENSG00000146707	2.58844	0.000191863	0.00116704	POMZP3
ENSG00000250067	2.58745	0.00128406	0.00551956	YJEFN3
ENSG00000272141	2.58742	0.000492843	0.00253141	AL390719
ENSG00000102119	2.58606	1.39412e-10	5.36812e-09	EMD
ENSG00000172663	2.58402	2.79364e-07	4.74701e-06	TMEM134
ENSG00000131747	2.58263	1.23846e-06	1.72748e-05	TOP2A
ENSG00000170779	2.58206	3.65801e-07	5.97039e-06	CDCA4
ENSG00000155066	2.58192	2.36096e-06	3.01696e-05	PROM2
ENSG00000175600	2.58118	0.000824839	0.00384954	SUGCT
ENSG00000113070	2.58064	0.000276678	0.00158052	HBEGF
ENSG00000243056	2.5783	0.00144838	0.00606377	EIF4EBP3
ENSG00000185236	2.57795	2.17399e-11	9.58961e-10	RAB11B
ENSG00000231167	2.57586	0.000226361	0.00134274	YBX1P2
ENSG00000136295	2.57577	8.20203e-07	1.21637e-05	TTYH3
ENSG00000183696	2.57448	0.00011766	0.000784336	UPP1
ENSG00000169684	2.57367	0.000449883	0.00234968	CHRNA5
ENSG00000062822	2.57241	2.58236e-09	7.76682e-08	POLD1
ENSG00000112312	2.5652	1.39701e-06	1.91783e-05	GMNN
ENSG00000189280	2.56305	0.000262713	0.00151722	GJB5
ENSG00000054179	2.56171	0.00247421	0.00938762	ENTPD2
ENSG00000129355	2.56158	9.92137e-05	0.000682084	CDKN2D
ENSG00000138030	2.56108	4.28967e-05	0.000342108	KHK
ENSG00000079435	2.55923	0.000334937	0.001843	LIPE
ENSG00000166987	2.55569	8.0397e-10	2.67466e-08	MBD6
ENSG00000159166	2.55407	0.000168683	0.0010507	LAD1
ENSG00000129810	2.55325	0.000392439	0.00210212	SGO1
ENSG00000121957	2.55283	0.000146345	0.000937451	GPSM2
ENSG00000133265	2.55261	5.94158e-09	1.65887e-07	HSPBP1
ENSG00000118162	2.55082	2.37134e-05	0.000208615	KPTN
ENSG00000185189	2.54779	3.17714e-08	7.11926e-07	NRBP2
ENSG00000156858	2.54766	2.25382e-10	8.32762e-09	PRR14
ENSG00000157992	2.542	1.92676e-06	2.53294e-05	KRTCAP3
ENSG00000085644	2.53996	3.86284e-07	6.25766e-06	ZNF213
ENSG00000106268	2.53796	5.54003e-06	6.16324e-05	NUDT1
ENSG00000272476	2.53741	0.00163282	0.00666721	AL024507
ENSG00000214357	2.5363	4.13133e-08	8.94571e-07	NEURL1B
ENSG00000100726	2.53194	1.60763e-09	5.0668e-08	TELO2
ENSG00000089127	2.53172	0.000454437	0.00236918	OAS1
ENSG00000088305	2.53015	0.0017382	0.0070056	DNMT3B
ENSG00000137267	2.52894	0.000765612	0.00362476	TUBB2A
ENSG00000246465	2.52786	0.00183615	0.00733194	AC138904
ENSG00000012211	2.52762	3.24038e-06	3.91869e-05	PRICKLE3
ENSG00000105329	2.52742	7.00264e-07	1.05582e-05	TGFB1
ENSG00000161958	2.52741	0.00141753	0.00596338	FGF11
ENSG00000089356	2.527	0.000201963	0.00121612	FXYD3
ENSG00000140564	2.52614	0.000377347	0.0020332	FURIN
ENSG00000189159	2.52372	1.50244e-05	0.000141878	JPT1
ENSG00000144476	2.52074	0.000459735	0.00238963	ACKR3
ENSG00000166123	2.51884	1.92442e-05	0.000174332	GPT2
ENSG00000185453	2.51567	1.22968e-05	0.000120376	ZSWIM9
ENSG00000127824	2.50905	2.16748e-05	0.000194223	TUBA4A
ENSG00000090975	2.50658	0.00166645	0.00676602	PITPNM2
ENSG00000186301	2.50337	0.00129718	0.0055663	MST1P2
ENSG00000123416	2.50325	2.55825e-07	4.41617e-06	TUBA1B
ENSG00000125351	2.50323	1.30618e-06	1.8103e-05	UPF3B
ENSG00000132003	2.50204	7.39378e-07	1.1069e-05	ZSWIM4
ENSG00000161996	2.50122	3.47165e-08	7.68989e-07	WDR90
ENSG00000184967	2.49887	1.06425e-06	1.52616e-05	NOC4L
ENSG00000138160	2.49853	2.57958e-06	3.25559e-05	KIF11
ENSG00000141579	2.49814	0.000750007	0.00357132	ZNF750
ENSG00000220583	2.49607	0.000857652	0.0039675	RPL35P2
ENSG00000180155	2.49423	0.000377223	0.00203317	LYNX1
ENSG00000234009	2.49336	3.66247e-05	0.00029963	RPL5P34
ENSG00000076003	2.4921	9.10773e-09	2.38559e-07	MCM6
ENSG00000163191	2.4912	3.64763e-06	4.32092e-05	S100A11
ENSG00000143256	2.48956	2.06495e-08	4.93464e-07	PFDN2
ENSG00000142634	2.48873	4.48495e-07	7.11284e-06	EFHD2
ENSG00000188763	2.48832	0.00188394	0.00747978	FZD9
ENSG00000105321	2.48786	5.68292e-08	1.1876e-06	CCDC9
ENSG00000176619	2.48633	3.13812e-06	3.81095e-05	LMNB2
ENSG00000111247	2.4857	3.23377e-05	0.000270249	RAD51AP1
ENSG00000160818	2.4856	2.30566e-07	4.06499e-06	GPATCH4
ENSG00000251495	2.47899	5.42364e-05	0.000413645	PPIAP11
ENSG00000111012	2.47391	0.000116286	0.000777641	CYP27B1
ENSG00000184661	2.47168	1.91843e-05	0.000173881	CDCA2
ENSG00000167103	2.47166	0.00157131	0.00648308	PIP5KL1
ENSG00000102098	2.47161	0.000737957	0.00352651	SCML2
ENSG00000111199	2.47126	0.000138134	0.000894755	TRPV4
ENSG00000170043	2.47084	3.31924e-10	1.18605e-08	TRAPPC1
ENSG00000188807	2.47013	1.72841e-07	3.16033e-06	TMEM201
ENSG00000085872	2.47008	2.85643e-09	8.52317e-08	CHERP
ENSG00000105723	2.46665	1.54107e-10	5.88181e-09	GSK3A
ENSG00000234857	2.46484	0.000746044	0.00355733	HNRNPUL2-BSCL2
ENSG00000146918	2.46397	5.74868e-08	1.19559e-06	NCAPG2
ENSG00000179051	2.46351	2.24674e-07	3.97725e-06	RCC2
ENSG00000155367	2.46225	0.00037009	0.0020028	PPM1J
ENSG00000173456	2.46132	5.79639e-09	1.62355e-07	RNF26
ENSG00000008128	2.46127	2.41208e-05	0.000211663	CDK11A
ENSG00000103067	2.45832	1.72686e-06	2.3086e-05	ESRP2
ENSG00000167880	2.45534	0.00111127	0.0049155	EVPL
ENSG00000256269	2.45491	1.70998e-06	2.28955e-05	HMBS
ENSG00000100842	2.45434	3.26348e-07	5.4285e-06	EFS
ENSG00000161513	2.45421	4.13469e-06	4.80288e-05	FDXR
ENSG00000181019	2.45375	4.31444e-05	0.000343533	NQO1
ENSG00000112812	2.44833	1.35816e-05	0.000130309	PRSS16
ENSG00000141503	2.4454	5.85032e-07	8.99882e-06	MINK1
ENSG00000125744	2.44328	6.38037e-05	0.00047351	RTN2
ENSG00000132646	2.44193	3.84745e-06	4.52982e-05	PCNA
ENSG00000270580	2.44138	0.00130223	0.00558382	PKD1P6-NPIPP1
ENSG00000135245	2.43905	4.62822e-05	0.000363682	HILPDA
ENSG00000217716	2.439	0.000812432	0.00380309	RPS10P3
ENSG00000176046	2.43898	2.87263e-07	4.86218e-06	NUPR1
ENSG00000171314	2.43712	2.03827e-06	2.65939e-05	PGAM1
ENSG00000006327	2.43577	0.000187172	0.00114371	TNFRSF12A
ENSG00000169750	2.43563	0.000372029	0.00201204	RAC3
ENSG00000142675	2.43422	3.14057e-07	5.23911e-06	CNKSR1
ENSG00000170312	2.43192	1.87767e-05	0.000170542	CDK1
ENSG00000095303	2.43087	0.000648077	0.00316761	PTGS1
ENSG00000049541	2.43067	3.23558e-09	9.50747e-08	RFC2
ENSG00000189143	2.42716	0.000314914	0.00176072	CLDN4
ENSG00000138162	2.42577	2.08579e-05	0.000187873	TACC2
ENSG00000243364	2.42577	1.09713e-05	0.000108998	EFNA4
ENSG00000159189	2.4247	0.00168171	0.00681395	C1QC
ENSG00000185340	2.42457	8.54673e-06	8.83468e-05	GAS2L1
ENSG00000145014	2.42425	1.74585e-05	0.000160076	TMEM44
ENSG00000143816	2.42359	0.000822303	0.00384287	WNT9A
ENSG00000132470	2.42299	0.000173856	0.00107751	ITGB4
ENSG00000213859	2.41793	2.73111e-06	3.42444e-05	KCTD11
ENSG00000061938	2.41615	2.75589e-06	3.44668e-05	TNK2
ENSG00000148841	2.41473	9.05979e-06	9.2494e-05	ITPRIP
ENSG00000104973	2.4143	3.45204e-09	1.01093e-07	MED25
ENSG00000165490	2.41291	0.000537642	0.00271494	DDIAS
ENSG00000115884	2.41238	0.000144189	0.000926033	SDC1
ENSG00000141985	2.41144	1.70082e-06	2.27905e-05	SH3GL1
ENSG00000088038	2.41083	1.16012e-10	4.58923e-09	CNOT3
ENSG00000126067	2.41031	2.55338e-07	4.41215e-06	PSMB2
ENSG00000135127	2.40962	0.000135294	0.000880959	BICDL1
ENSG00000132383	2.40488	7.13422e-08	1.44397e-06	RPA1
ENSG00000122515	2.40443	4.40191e-08	9.43748e-07	ZMIZ2
ENSG00000132517	2.40409	0.00152854	0.00634279	SLC52A1
ENSG00000168899	2.40353	0.000202291	0.00121767	VAMP5
ENSG00000024526	2.40291	0.000312018	0.00174734	DEPDC1
ENSG00000030110	2.40074	1.4164e-06	1.93984e-05	BAK1
ENSG00000074181	2.39805	3.55933e-06	4.23656e-05	NOTCH3
ENSG00000088247	2.39747	3.69037e-08	8.11228e-07	KHSRP
ENSG00000234743	2.39611	0.00048811	0.00251156	EIF5AP4
ENSG00000228327	2.39322	0.000435889	0.00228898	AL669831
ENSG00000164078	2.39296	0.000524382	0.00265803	MST1R
ENSG00000123975	2.39296	0.000194065	0.00117754	CKS2
ENSG00000160233	2.39243	0.00079868	0.00374442	LRRC3
ENSG00000006704	2.39091	5.67317e-07	8.76515e-06	GTF2IRD1
ENSG00000102878	2.38985	0.000270186	0.00155263	HSF4
ENSG00000234769	2.38932	0.000705509	0.00339575	WASH4P
ENSG00000100889	2.38882	2.51534e-07	4.35942e-06	PCK2
ENSG00000126461	2.3883	1.55741e-10	5.90524e-09	SCAF1
ENSG00000104738	2.38769	1.57029e-07	2.91343e-06	MCM4
ENSG00000099797	2.38541	4.77601e-07	7.5195e-06	TECR
ENSG00000161888	2.38388	0.000133656	0.000873566	SPC24
ENSG00000128604	2.38026	0.000271287	0.00155793	IRF5
ENSG00000177084	2.37931	2.06476e-08	4.93464e-07	POLE
ENSG00000105088	2.37905	0.00103308	0.00461431	OLFM2
ENSG00000277258	2.37884	6.08238e-07	9.31008e-06	PCGF2
ENSG00000100003	2.37795	0.000350682	0.00191099	SEC14L2
ENSG00000008382	2.37365	1.26367e-05	0.000123079	MPND
ENSG00000203747	2.37148	0.000460967	0.0023946	FCGR3A
ENSG00000163923	2.37072	9.60391e-06	9.74191e-05	RPL39L
ENSG00000180900	2.37049	1.54329e-06	2.09054e-05	SCRIB
ENSG00000172731	2.36721	0.000646225	0.00316123	LRRC20
ENSG00000172819	2.36649	4.43385e-05	0.00035159	RARG
ENSG00000179134	2.36614	2.33946e-06	2.99831e-05	SAMD4B
ENSG00000163932	2.36538	5.01143e-08	1.06003e-06	PRKCD
ENSG00000106290	2.36391	4.64666e-10	1.60745e-08	TAF6
ENSG00000112039	2.36361	7.27181e-06	7.72841e-05	FANCE
ENSG00000171603	2.36332	1.19542e-05	0.000117686	CLSTN1
ENSG00000196878	2.36304	0.00115052	0.00504528	LAMB3
ENSG00000179918	2.36262	1.62422e-08	3.99814e-07	SEPHS2
ENSG00000129521	2.36163	0.000350365	0.00191034	EGLN3
ENSG00000068078	2.35988	0.00109736	0.00486265	FGFR3
ENSG00000184792	2.35869	0.000249107	0.00145363	OSBP2
ENSG00000271936	2.35717	0.00119409	0.00519842	AC012073
ENSG00000105559	2.35564	8.32787e-06	8.64711e-05	PLEKHA4
ENSG00000204673	2.35494	9.85228e-10	3.22212e-08	AKT1S1
ENSG00000153044	2.35428	8.62872e-05	0.000608025	CENPH
ENSG00000164104	2.35272	9.96472e-06	0.000100492	HMGB2
ENSG00000225138	2.3524	0.00157573	0.00649363	SLC9A3-AS1
ENSG00000112742	2.35211	0.000125604	0.000829053	TTK
ENSG00000237276	2.35141	0.00230101	0.00881714	ANO7L1
ENSG00000102882	2.35033	5.10835e-08	1.07791e-06	MAPK3
ENSG00000130940	2.34949	7.64435e-06	8.05533e-05	CASZ1
ENSG00000169242	2.34907	1.91519e-06	2.52416e-05	EFNA1
ENSG00000141101	2.34804	1.06419e-08	2.75831e-07	NOB1
ENSG00000138092	2.3469	9.91782e-07	1.43767e-05	CENPO
ENSG00000179859	2.3458	0.00046009	0.00239076	RNF227
ENSG00000123374	2.34195	1.44919e-08	3.65263e-07	CDK2
ENSG00000008323	2.34135	0.000256553	0.00148708	PLEKHG6
ENSG00000152284	2.34109	0.00158087	0.00650769	TCF7L1
ENSG00000109805	2.34046	4.42462e-06	5.10552e-05	NCAPG
ENSG00000132698	2.33669	6.39148e-05	0.000474133	RAB25
ENSG00000257167	2.33507	0.000119793	0.000795842	TMPO-AS1
ENSG00000130695	2.33152	2.25481e-07	3.98748e-06	CEP85
ENSG00000100764	2.32874	2.30321e-07	4.06479e-06	PSMC1
ENSG00000116525	2.3279	1.64107e-05	0.000152481	TRIM62
ENSG00000147883	2.32508	0.0011886	0.00518102	CDKN2B
ENSG00000177666	2.32353	4.03856e-09	1.16695e-07	PNPLA2
ENSG00000213676	2.3206	2.72574e-08	6.21197e-07	ATF6B
ENSG00000185101	2.31924	1.87364e-06	2.48001e-05	ANO9
ENSG00000184916	2.31861	0.000193715	0.00117583	JAG2
ENSG00000117877	2.31836	8.90978e-06	9.12807e-05	CD3EAP
ENSG00000141497	2.3151	0.000340881	0.0018686	ZMYND15
ENSG00000198554	2.31229	9.78731e-07	1.41994e-05	WDHD1
ENSG00000141577	2.31201	1.14548e-05	0.000113218	CEP131
ENSG00000143545	2.31175	1.98024e-08	4.78287e-07	RAB13
ENSG00000169710	2.30958	5.64508e-06	6.25642e-05	FASN
ENSG00000125835	2.30882	3.15887e-06	3.83079e-05	SNRPB
ENSG00000180198	2.3087	1.97584e-06	2.58961e-05	RCC1
ENSG00000269352	2.30546	0.000550045	0.00276311	PTOV1-AS2
ENSG00000074800	2.30493	1.16339e-05	0.000114858	ENO1
ENSG00000087088	2.30389	1.64714e-08	4.04014e-07	BAX
ENSG00000160446	2.30227	1.25596e-07	2.39419e-06	ZDHHC12
ENSG00000176472	2.30197	0.00111894	0.00494191	ZNF575
ENSG00000172009	2.30072	1.14293e-06	1.6144e-05	THOP1
ENSG00000110107	2.30066	3.02744e-08	6.81017e-07	PRPF19
ENSG00000087191	2.29981	1.34119e-07	2.5344e-06	PSMC5
ENSG00000090273	2.29976	2.66102e-08	6.09647e-07	NUDC
ENSG00000112715	2.29728	1.17962e-05	0.000116327	VEGFA
ENSG00000035499	2.29489	0.000851736	0.00394328	DEPDC1B
ENSG00000262333	2.2939	0.00128538	0.0055225	HNRNPA1P16
ENSG00000099377	2.29304	1.02024e-06	1.47401e-05	HSD3B7
ENSG00000197562	2.29158	7.03194e-08	1.42493e-06	RAB40C
ENSG00000163399	2.29107	1.05078e-06	1.50927e-05	ATP1A1
ENSG00000158315	2.28952	0.00136381	0.0057921	RHBDL2
ENSG00000129347	2.28924	2.07461e-08	4.94206e-07	KRI1
ENSG00000104983	2.28894	3.89107e-05	0.000315023	CCDC61
ENSG00000072864	2.28665	1.19467e-06	1.67348e-05	NDE1
ENSG00000133247	2.2836	1.08621e-05	0.00010816	KMT5C
ENSG00000014164	2.28247	3.63305e-06	4.30953e-05	ZC3H3
ENSG00000270647	2.27913	2.47355e-07	4.30417e-06	TAF15
ENSG00000077348	2.27882	3.91325e-06	4.59284e-05	EXOSC5
ENSG00000185090	2.27827	0.000233855	0.00137946	MANEAL
ENSG00000141076	2.27747	1.21722e-08	3.11775e-07	UTP4
ENSG00000152137	2.27726	0.00164511	0.00670475	HSPB8
ENSG00000183624	2.27626	1.85497e-06	2.45904e-05	HMCES
ENSG00000158545	2.27513	4.63621e-09	1.32204e-07	ZC3H18
ENSG00000253676	2.27145	0.00033392	0.00183883	TAGLN2P1
ENSG00000146054	2.27093	0.00150129	0.00625214	TRIM7
ENSG00000169188	2.26976	2.35629e-08	5.5073e-07	APEX2
ENSG00000198176	2.26962	5.73585e-07	8.83841e-06	TFDP1
ENSG00000174292	2.26836	1.83931e-05	0.000167584	TNK1
ENSG00000188643	2.26819	0.00117965	0.00514719	S100A16
ENSG00000076706	2.26752	0.000186958	0.0011433	MCAM
ENSG00000164620	2.26521	0.000647153	0.00316487	RELL2
ENSG00000167645	2.26504	1.24246e-05	0.000121485	YIF1B
ENSG00000149923	2.26375	9.45319e-07	1.37837e-05	PPP4C
ENSG00000283453	2.26371	0.000278981	0.00159054	AC244258
ENSG00000124145	2.26278	3.36883e-05	0.000279118	SDC4
ENSG00000164855	2.26257	0.000175303	0.0010857	TMEM184A
ENSG00000244274	2.26035	0.000322569	0.00179256	DBNDD2
ENSG00000176597	2.25618	0.00024378	0.00143023	B3GNT5
ENSG00000168488	2.25602	1.89219e-07	3.4229e-06	ATXN2L
ENSG00000063169	2.25585	6.20768e-06	6.77577e-05	BICRA
ENSG00000149503	2.25514	4.00281e-07	6.46029e-06	INCENP
ENSG00000167114	2.25447	1.78996e-05	0.000163775	SLC27A4
ENSG00000006712	2.25013	1.3337e-05	0.000128316	PAF1
ENSG00000158062	2.24875	4.07876e-06	4.74426e-05	UBXN11
ENSG00000168496	2.24767	5.65268e-08	1.1827e-06	FEN1
ENSG00000132780	2.24649	1.24033e-06	1.7287e-05	NASP
ENSG00000149925	2.24637	1.53521e-05	0.000144188	ALDOA
ENSG00000159055	2.24581	2.57994e-05	0.000223569	MIS18A
ENSG00000157978	2.24434	2.48841e-07	4.32137e-06	LDLRAP1
ENSG00000173156	2.24375	0.0011258	0.00496084	RHOD
ENSG00000132394	2.24291	4.76469e-06	5.44724e-05	EEFSEC
ENSG00000171729	2.24184	2.91674e-06	3.59234e-05	TMEM51
ENSG00000153391	2.23877	7.8089e-05	0.000561065	INO80C
ENSG00000162757	2.23835	0.000513364	0.00261363	C1orf74
ENSG00000204103	2.23773	0.000303979	0.00171115	MAFB
ENSG00000101363	2.23772	6.5848e-08	1.34849e-06	MANBAL
ENSG00000063245	2.2369	2.07172e-07	3.70903e-06	EPN1
ENSG00000142731	2.23689	0.000102296	0.000699396	PLK4
ENSG00000175166	2.2359	2.84895e-06	3.53392e-05	PSMD2
ENSG00000136108	2.23547	1.44095e-05	0.000136741	CKAP2
ENSG00000106484	2.23527	3.39137e-06	4.07575e-05	MEST
ENSG00000169221	2.2343	1.44367e-08	3.64401e-07	TBC1D10B
ENSG00000205476	2.23309	1.31662e-06	1.82332e-05	CCDC85C
ENSG00000226210	2.23144	0.000612192	0.00301769	WASH8P
ENSG00000119986	2.23014	0.00110773	0.00490236	AVPI1
ENSG00000177106	2.22914	5.04546e-05	0.000390113	EPS8L2
ENSG00000069812	2.22903	9.24606e-05	0.000643297	HES2
ENSG00000112787	2.22877	8.83385e-07	1.29897e-05	FBRSL1
ENSG00000160753	2.22843	2.9216e-08	6.59772e-07	RUSC1
ENSG00000165912	2.22342	3.99321e-07	6.4508e-06	PACSIN3
ENSG00000196230	2.22336	4.21423e-06	4.88569e-05	TUBB
ENSG00000007866	2.22336	8.438e-09	2.22697e-07	TEAD3
ENSG00000167977	2.22262	8.85162e-08	1.75276e-06	KCTD5
ENSG00000188566	2.22151	1.50201e-05	0.000141878	NDOR1
ENSG00000171017	2.22141	0.000425812	0.00224535	LRRC8E
ENSG00000198804	2.21995	2.75543e-05	0.000236009	MT-CO1
ENSG00000175274	2.21769	2.70807e-05	0.000232239	TP53I11
ENSG00000161558	2.21651	0.000232661	0.00137428	TMEM143
ENSG00000228305	2.21617	0.000283948	0.0016152	AC016734
ENSG00000110492	2.21571	0.00180626	0.00724089	MDK
ENSG00000188229	2.21483	3.11624e-06	3.78968e-05	TUBB4B
ENSG00000128016	2.2144	0.000114286	0.000766596	ZFP36
ENSG00000233223	2.21429	0.000524539	0.00265805	AC016876
ENSG00000137818	2.21201	2.77769e-05	0.000237155	RPLP1
ENSG00000188112	2.21084	0.000333591	0.00183865	C6orf132
ENSG00000024422	2.20963	3.11025e-07	5.20855e-06	EHD2
ENSG00000104946	2.20924	3.26619e-08	7.28647e-07	TBC1D17
ENSG00000156381	2.20863	2.3997e-06	3.06195e-05	ANKRD9
ENSG00000229204	2.20841	0.00123936	0.00535656	PTGES3P3
ENSG00000172354	2.20463	9.55293e-07	1.38942e-05	GNB2
ENSG00000133935	2.20309	2.86648e-07	4.85652e-06	ERG28
ENSG00000185347	2.20297	4.50745e-05	0.000356498	TEDC1
ENSG00000158195	2.20065	2.81611e-06	3.49818e-05	WASF2
ENSG00000125970	2.20063	4.81631e-06	5.4918e-05	RALY
ENSG00000147813	2.19797	2.88639e-05	0.000244895	NAPRT
ENSG00000112759	2.19698	2.9514e-06	3.62732e-05	SLC29A1
ENSG00000244509	2.19655	2.90819e-06	3.58983e-05	APOBEC3C
ENSG00000087087	2.19623	1.04712e-07	2.03859e-06	SRRT
ENSG00000100714	2.19609	8.12071e-08	1.62097e-06	MTHFD1
ENSG00000159399	2.19561	7.27187e-05	0.000527499	HK2
ENSG00000008517	2.19412	0.000133838	0.000873768	IL32
ENSG00000132024	2.19014	1.11151e-07	2.1519e-06	CC2D1A
ENSG00000235098	2.18882	0.000430558	0.00226578	ANKRD65
ENSG00000085662	2.18829	3.39358e-08	7.52656e-07	AKR1B1
ENSG00000132361	2.18701	5.28344e-06	5.91186e-05	CLUH
ENSG00000102384	2.18598	0.000661049	0.00321833	CENPI
ENSG00000182134	2.18575	0.000124691	0.000824592	TDRKH
ENSG00000143554	2.18278	3.92753e-06	4.60369e-05	SLC27A3
ENSG00000122390	2.18122	7.96362e-09	2.1375e-07	NAA60
ENSG00000178226	2.18099	0.0012953	0.00555959	PRSS36
ENSG00000099337	2.18044	0.000258103	0.00149358	KCNK6
ENSG00000272333	2.18002	1.17137e-07	2.25772e-06	KMT2B
ENSG00000172893	2.17965	8.26601e-06	8.59107e-05	DHCR7
ENSG00000161921	2.1773	3.07191e-06	3.74626e-05	CXCL16
ENSG00000099814	2.17537	1.32441e-05	0.000127634	CEP170B
ENSG00000197858	2.17342	5.77846e-07	8.89617e-06	GPAA1
ENSG00000184574	2.17287	0.000948056	0.0042998	LPAR5
ENSG00000148926	2.1725	0.000348889	0.00190349	ADM
ENSG00000112559	2.17163	0.000447002	0.00233959	MDFI
ENSG00000100092	2.16857	2.69125e-05	0.000231254	SH3BP1
ENSG00000131584	2.16702	4.81046e-06	5.4918e-05	ACAP3
ENSG00000136997	2.16599	0.000147083	0.000941134	MYC
ENSG00000172062	2.16582	0.000370807	0.00200605	SMN1
ENSG00000025770	2.16558	1.06938e-06	1.53099e-05	NCAPH2
ENSG00000085117	2.16457	9.14547e-06	9.32591e-05	CD82
ENSG00000198517	2.16385	0.000346416	0.00189273	MAFK
ENSG00000106266	2.16362	6.96369e-07	1.05158e-05	SNX8
ENSG00000104853	2.16264	2.39458e-07	4.18416e-06	CLPTM1
ENSG00000130762	2.16098	1.10951e-05	0.000109976	ARHGEF16
ENSG00000178053	2.16033	0.000545029	0.00274109	MLF1
ENSG00000116985	2.15993	0.000109379	0.000739098	BMP8B
ENSG00000161202	2.15715	5.40294e-07	8.39995e-06	DVL3
ENSG00000128944	2.15671	1.60132e-05	0.000149188	KNSTRN
ENSG00000086544	2.15601	1.01931e-05	0.000102261	ITPKC
ENSG00000161677	2.15557	5.02495e-05	0.000388874	JOSD2
ENSG00000168061	2.1534	6.54475e-05	0.000483438	SAC3D1
ENSG00000095397	2.15297	0.00160533	0.00658434	WHRN
ENSG00000198826	2.15261	6.34457e-06	6.90783e-05	ARHGAP11A
ENSG00000162385	2.15153	4.98046e-06	5.63457e-05	MAGOH
ENSG00000188976	2.1499	1.35087e-06	1.86481e-05	NOC2L
ENSG00000090372	2.14981	3.06764e-07	5.16207e-06	STRN4
ENSG00000100628	2.14891	0.00197476	0.00778342	ASB2
ENSG00000076944	2.14832	2.16101e-07	3.84115e-06	STXBP2
ENSG00000182612	2.14825	0.00202468	0.00793514	TSPAN10
ENSG00000148337	2.14799	2.06207e-07	3.69556e-06	CIZ1
ENSG00000168078	2.14705	0.000595795	0.00295195	PBK
ENSG00000257704	2.14643	0.00016797	0.00104734	INAFM1
ENSG00000111424	2.14202	3.77484e-06	4.45339e-05	VDR
ENSG00000160766	2.14123	0.00133871	0.00570503	GBAP1
ENSG00000133398	2.14092	1.43678e-05	0.000136494	MED10
ENSG00000265479	2.14065	0.0013735	0.00581763	DTX2P1-UPK3BP1-PMS2P11
ENSG00000159147	2.13947	4.44357e-06	5.11379e-05	DONSON
ENSG00000069399	2.13742	2.09674e-07	3.74609e-06	BCL3
ENSG00000126003	2.13666	1.04934e-06	1.50851e-05	PLAGL2
ENSG00000185798	2.13639	0.000342717	0.0018763	WDR53
ENSG00000106635	2.13335	9.12652e-08	1.80104e-06	BCL7B
ENSG00000204536	2.13217	1.89554e-06	2.50326e-05	CCHCR1
ENSG00000073050	2.13169	6.90882e-08	1.4049e-06	XRCC1
ENSG00000214753	2.13047	9.66974e-08	1.89745e-06	HNRNPUL2
ENSG00000134107	2.12788	8.33197e-05	0.000592136	BHLHE40
ENSG00000169136	2.12751	1.17356e-06	1.65154e-05	ATF5
ENSG00000174791	2.12658	0.000690098	0.00333341	RIN1
ENSG00000105281	2.12619	1.61458e-05	0.000150342	SLC1A5
ENSG00000143294	2.12571	7.52319e-08	1.5174e-06	PRCC
ENSG00000126903	2.12467	3.3232e-06	3.99936e-05	SLC10A3
ENSG00000136982	2.12449	0.000236239	0.00139163	DSCC1
ENSG00000198720	2.12428	0.00118803	0.00518084	ANKRD13B
ENSG00000137216	2.12424	1.18994e-06	1.67053e-05	TMEM63B
ENSG00000144395	2.12338	0.00133365	0.00568766	CCDC150
ENSG00000128626	2.12335	0.000262618	0.00151717	MRPS12
ENSG00000126247	2.12296	3.86464e-05	0.000313029	CAPNS1
ENSG00000160741	2.12231	1.36317e-07	2.57035e-06	CRTC2
ENSG00000132017	2.12141	2.69033e-06	3.37818e-05	DCAF15
ENSG00000142910	2.12062	0.000883436	0.00406404	TINAGL1
ENSG00000105722	2.11855	3.138e-07	5.23911e-06	ERF
ENSG00000185298	2.1152	1.90324e-06	2.51153e-05	CCDC137
ENSG00000147804	2.11423	0.000401108	0.00213867	SLC39A4
ENSG00000205937	2.11295	2.77997e-06	3.47066e-05	RNPS1
ENSG00000159363	2.11257	2.25522e-06	2.90535e-05	ATP13A2
ENSG00000141456	2.11251	1.17879e-07	2.26698e-06	PELP1
ENSG00000136518	2.1115	6.56458e-06	7.10284e-05	ACTL6A
ENSG00000177738	2.1109	0.00147633	0.00615853	AC025171
ENSG00000241923	2.10928	0.000685487	0.00331685	RPL14P3
ENSG00000164086	2.10698	0.000106068	0.000721212	DUSP7
ENSG00000170873	2.10541	0.000189315	0.00115437	MTSS1
ENSG00000123219	2.10469	0.00166046	0.00674988	CENPK
ENSG00000136802	2.10459	3.52221e-06	4.19916e-05	LRRC8A
ENSG00000072062	2.10451	9.66698e-08	1.89745e-06	PRKACA
ENSG00000130300	2.1043	0.00252614	0.00953465	PLVAP
ENSG00000130204	2.1029	6.57364e-08	1.34807e-06	TOMM40
ENSG00000080845	2.10286	8.9859e-07	1.31576e-05	DLGAP4
ENSG00000161980	2.10234	4.61798e-05	0.000363042	POLR3K
ENSG00000110628	2.10213	0.000321398	0.00178719	SLC22A18
ENSG00000204267	2.10173	4.779e-05	0.000373334	TAP2
ENSG00000101255	2.10045	9.03564e-05	0.000630194	TRIB3
ENSG00000136305	2.10028	4.44357e-06	5.11379e-05	CIDEB
ENSG00000172613	2.10021	4.01323e-06	4.69002e-05	RAD9A
ENSG00000155368	2.09997	0.000762751	0.00361417	DBI
ENSG00000130827	2.09928	1.39657e-07	2.62477e-06	PLXNA3
ENSG00000214110	2.09809	0.000739163	0.00353131	LDHAP4
ENSG00000234664	2.09792	3.1134e-06	3.78968e-05	HMGN2P5
ENSG00000176953	2.09788	7.00396e-07	1.05582e-05	NFATC2IP
ENSG00000147955	2.09757	8.93923e-07	1.31003e-05	SIGMAR1
ENSG00000014138	2.09688	1.37967e-06	1.89852e-05	POLA2
ENSG00000078902	2.0968	4.21477e-05	0.000337454	TOLLIP
ENSG00000117984	2.09576	4.26698e-05	0.000340691	CTSD
ENSG00000214223	2.09439	0.00050422	0.00257689	HNRNPA1P10
ENSG00000160685	2.09354	5.24678e-05	0.000402632	ZBTB7B
ENSG00000108523	2.09333	2.27634e-07	4.02146e-06	RNF167
ENSG00000102890	2.09314	8.91467e-06	9.12807e-05	ELMO3
ENSG00000175826	2.09212	3.95918e-07	6.40774e-06	CTDNEP1
ENSG00000106628	2.09142	5.04198e-06	5.68565e-05	POLD2
ENSG00000096746	2.09067	4.03238e-07	6.50198e-06	HNRNPH3
ENSG00000259781	2.09006	0.000206071	0.0012364	HMGB1P6
ENSG00000175707	2.08923	3.18594e-05	0.000267152	KDF1
ENSG00000132471	2.08814	7.3603e-07	1.10284e-05	WBP2
ENSG00000095319	2.08802	7.98162e-07	1.18774e-05	NUP188
ENSG00000100982	2.08783	5.213e-08	1.09865e-06	PCIF1
ENSG00000182795	2.08527	0.000643052	0.00314747	C1orf116
ENSG00000109107	2.08399	0.000166337	0.00103944	ALDOC
ENSG00000167702	2.0827	4.84898e-06	5.50376e-05	KIFC2
ENSG00000198840	2.08132	0.000125098	0.000826658	MT-ND3
ENSG00000171960	2.08095	1.6559e-05	0.000153695	PPIH
ENSG00000157216	2.07768	5.84892e-06	6.46135e-05	SSBP3
ENSG00000131876	2.07639	1.26245e-06	1.75671e-05	SNRPA1
ENSG00000160051	2.07548	0.000505425	0.00258077	IQCC
ENSG00000137857	2.07475	0.0010601	0.00471802	DUOX1
ENSG00000130706	2.07475	1.55907e-06	2.10862e-05	ADRM1
ENSG00000117724	2.0743	5.85955e-05	0.00043976	CENPF
ENSG00000077549	2.069	2.63613e-06	3.31757e-05	CAPZB
ENSG00000174021	2.06782	1.19493e-06	1.67348e-05	GNG5
ENSG00000103496	2.06736	3.33391e-07	5.5245e-06	STX4
ENSG00000154146	2.06209	0.00248071	0.00940152	NRGN
ENSG00000168209	2.0606	0.000147078	0.000941134	DDIT4
ENSG00000152952	2.06032	1.58595e-05	0.000148153	PLOD2
ENSG00000142230	2.06005	3.17242e-06	3.84455e-05	SAE1
ENSG00000136950	2.05948	4.46249e-07	7.09667e-06	ARPC5L
ENSG00000188985	2.05939	0.000690254	0.00333341	DHFRP1
ENSG00000129484	2.05853	2.25069e-06	2.90167e-05	PARP2
ENSG00000102034	2.05828	4.43004e-06	5.1073e-05	ELF4
ENSG00000157227	2.05748	0.00015783	0.000997045	MMP14
ENSG00000116521	2.05623	1.66434e-06	2.23706e-05	SCAMP3
ENSG00000088356	2.05611	1.20389e-05	0.000118385	PDRG1
ENSG00000110446	2.0551	0.00154062	0.00638683	SLC15A3
ENSG00000168268	2.05336	1.51896e-05	0.000143049	NT5DC2
ENSG00000135069	2.05157	0.000165165	0.00103324	PSAT1
ENSG00000169679	2.05001	6.86717e-05	0.000503399	BUB1
ENSG00000145386	2.04956	0.000458397	0.00238482	CCNA2
ENSG00000184208	2.04632	0.000392422	0.00210212	C22orf46
ENSG00000130305	2.04585	2.52238e-05	0.000219238	NSUN5
ENSG00000261221	2.04558	1.36524e-05	0.000130771	ZNF865
ENSG00000223361	2.04537	0.0012021	0.00522545	FTH1P10
ENSG00000106330	2.04311	0.000209393	0.00125261	MOSPD3
ENSG00000140983	2.04306	2.10867e-07	3.75967e-06	RHOT2
ENSG00000176531	2.04267	0.000817426	0.0038242	PHLDB3
ENSG00000088832	2.03945	2.78302e-06	3.47198e-05	FKBP1A
ENSG00000100258	2.03806	1.7484e-06	2.3356e-05	LMF2
ENSG00000138111	2.03772	0.000457642	0.00238161	MFSD13A
ENSG00000105402	2.03603	1.02078e-05	0.000102349	NAPA
ENSG00000010292	2.0359	2.50463e-06	3.17253e-05	NCAPD2
ENSG00000162783	2.03495	6.46066e-07	9.84097e-06	IER5
ENSG00000162738	2.03469	0.000225526	0.0013386	VANGL2
ENSG00000177542	2.03378	0.000100612	0.000690601	SLC25A22
ENSG00000162729	2.03361	0.00171985	0.00694275	IGSF8
ENSG00000065978	2.03208	1.37446e-05	0.000131509	YBX1
ENSG00000118193	2.03042	0.000146229	0.000937052	KIF14
ENSG00000169715	2.02687	0.00242817	0.0092311	MT1E
ENSG00000126705	2.02607	2.54589e-06	3.21842e-05	AHDC1
ENSG00000108953	2.02461	1.54605e-05	0.00014505	YWHAE
ENSG00000161692	2.02415	0.000206082	0.0012364	DBF4B
ENSG00000149554	2.02389	0.000159032	0.00100318	CHEK1
ENSG00000240065	2.02301	5.86229e-05	0.00043976	PSMB9
ENSG00000172830	2.02258	1.44825e-05	0.000137284	SSH3
ENSG00000103148	2.0222	2.91369e-06	3.59121e-05	NPRL3
ENSG00000102901	2.02081	4.06265e-07	6.54471e-06	CENPT
ENSG00000132182	2.0202	2.79616e-05	0.00023838	NUP210
ENSG00000177628	2.01915	1.88772e-06	2.49484e-05	GBA
ENSG00000133250	2.01892	0.000496223	0.00254426	ZNF414
ENSG00000143258	2.0179	2.88818e-06	3.57619e-05	USP21
ENSG00000079432	2.01784	7.30514e-07	1.09552e-05	CIC
ENSG00000163507	2.01775	0.000335215	0.00184395	CIP2A
ENSG00000185122	2.01595	1.48798e-05	0.000140665	HSF1
ENSG00000124299	2.01563	9.70789e-06	9.83015e-05	PEPD
ENSG00000116717	2.01547	7.95938e-06	8.34678e-05	GADD45A
ENSG00000130175	2.0152	1.43297e-05	0.000136207	PRKCSH
ENSG00000140988	2.01458	1.70098e-05	0.000157104	RPS2
ENSG00000120738	2.01395	6.97679e-05	0.000510329	EGR1
ENSG00000125520	2.01352	2.95802e-06	3.63288e-05	SLC2A4RG
ENSG00000116221	2.01308	4.49901e-06	5.17416e-05	MRPL37
ENSG00000110921	2.01256	6.77301e-05	0.000497127	MVK
ENSG00000164976	2.01219	0.00134242	0.00571946	MYORG
ENSG00000071859	2.01178	1.84186e-07	3.3423e-06	FAM50A
ENSG00000112118	2.01144	1.47958e-06	2.01584e-05	MCM3
ENSG00000124562	2.01109	3.04227e-06	3.71795e-05	SNRPC
ENSG00000136699	2.01015	3.64121e-07	5.9654e-06	SMPD4
ENSG00000171320	2.00867	0.00192643	0.00761712	ESCO2
ENSG00000165244	2.00862	0.000403147	0.0021469	ZNF367
ENSG00000107130	2.00788	2.68035e-05	0.000230544	NCS1
ENSG00000153815	2.0072	3.03235e-06	3.71105e-05	CMIP
ENSG00000172936	2.00593	6.4288e-06	6.97199e-05	MYD88
ENSG00000164897	2.00577	2.44644e-06	3.11245e-05	TMUB1
ENSG00000051596	2.00429	7.9527e-05	0.000569747	THOC3
ENSG00000167642	2.00419	0.000324641	0.00180061	SPINT2
ENSG00000162639	2.00389	6.20414e-05	0.000462903	HENMT1
ENSG00000147155	2.00366	0.000139675	0.00090171	EBP
ENSG00000071894	2.00121	6.90863e-06	7.39932e-05	CPSF1
ENSG00000100983	2.00069	9.25456e-06	9.41503e-05	GSS
ENSG00000273329	-2.00013	6.17375e-05	0.000461133	AC078846
ENSG00000245213	-2.00114	0.000705298	0.00339568	AC105285
ENSG00000280852	-2.00283	0.000144676	0.000928816	AC025048
ENSG00000157578	-2.0059	0.00176936	0.00710935	LCA5L
ENSG00000205707	-2.00596	4.07655e-05	0.000327747	ETFRF1
ENSG00000198589	-2.0092	1.03405e-07	2.01922e-06	LRBA
ENSG00000176438	-2.01206	0.00030063	0.00169505	SYNE3
ENSG00000166263	-2.01322	2.96067e-06	3.63357e-05	STXBP4
ENSG00000113532	-2.01364	0.000101432	0.000694587	ST8SIA4
ENSG00000198482	-2.0154	1.27472e-05	0.000123808	ZNF808
ENSG00000213240	-2.01758	0.000748501	0.00356611	AC239799
ENSG00000268027	-2.01832	0.00144186	0.00604215	AC243960
ENSG00000104447	-2.02008	1.06829e-09	3.48721e-08	TRPS1
ENSG00000180884	-2.02097	0.000727162	0.0034826	ZNF792
ENSG00000069493	-2.02133	3.38206e-05	0.000279814	CLEC2D
ENSG00000234329	-2.02155	0.000243358	0.00142872	AL604028
ENSG00000188994	-2.02176	3.89176e-08	8.51188e-07	ZNF292
ENSG00000169851	-2.02237	0.00162627	0.00664813	PCDH7
ENSG00000064651	-2.02547	8.55362e-07	1.26097e-05	SLC12A2
ENSG00000197961	-2.03037	1.17101e-10	4.6113e-09	ZNF121
ENSG00000275180	-2.03048	0.000220733	0.00131456	AC048341
ENSG00000133740	-2.03164	0.0020018	0.00786144	E2F5
ENSG00000159459	-2.0321	6.39047e-09	1.77312e-07	UBR1
ENSG00000272316	-2.03342	0.000117216	0.000782609	AL021368
ENSG00000135968	-2.03359	3.84033e-10	1.35002e-08	GCC2
ENSG00000240038	-2.03625	0.000877032	0.00403886	AMY2B
ENSG00000269343	-2.03803	2.44295e-05	0.000213724	ZNF587B
ENSG00000274561	-2.03902	0.000138681	0.000897293	AC005332
ENSG00000196329	-2.04018	0.00165859	0.00674385	GIMAP5
ENSG00000225159	-2.04091	0.000159183	0.00100376	NPM1P39
ENSG00000239407	-2.04113	0.000117653	0.000784336	Z68871
ENSG00000275560	-2.04642	0.000176081	0.00108984	AC008115
ENSG00000097096	-2.05081	0.000130931	0.000858663	SYDE2
ENSG00000104093	-2.05094	1.5347e-06	2.08216e-05	DMXL2
ENSG00000261824	-2.05125	6.43696e-05	0.000476895	LINC00662
ENSG00000186409	-2.05162	0.000403084	0.0021469	CCDC30
ENSG00000109680	-2.05267	4.88775e-05	0.000380119	TBC1D19
ENSG00000107614	-2.0533	0.000124953	0.00082601	TRDMT1
ENSG00000166446	-2.05421	0.00100009	0.00449703	CDYL2
ENSG00000104432	-2.05838	0.000271983	0.00156141	IL7
ENSG00000196371	-2.05968	0.000502732	0.0025708	FUT4
ENSG00000283930	-2.06071	0.000356782	0.00194045	AL117339
ENSG00000268670	-2.06103	0.000323751	0.0017974	AC016586
ENSG00000237296	-2.06574	1.54193e-07	2.86693e-06	SMG1P1
ENSG00000164124	-2.06607	2.00789e-05	0.000181515	TMEM144
ENSG00000150681	-2.06974	0.000215133	0.00128296	RGS18
ENSG00000115760	-2.07439	1.8029e-08	4.39736e-07	BIRC6
ENSG00000214029	-2.0745	5.52845e-06	6.1543e-05	ZNF891
ENSG00000101695	-2.07489	8.52607e-05	0.000601885	RNF125
ENSG00000225434	-2.07543	0.000981086	0.00442767	LINC01504
ENSG00000244055	-2.0779	0.000879909	0.00405104	AC007566
ENSG00000102908	-2.07822	1.68639e-07	3.10561e-06	NFAT5
ENSG00000168038	-2.08034	0.00031174	0.00174635	ULK4
ENSG00000157404	-2.08181	0.000584525	0.00290772	KIT
ENSG00000101752	-2.08243	1.17341e-08	3.02337e-07	MIB1
ENSG00000113441	-2.08484	8.09921e-09	2.16053e-07	LNPEP
ENSG00000110422	-2.0855	2.28794e-08	5.38378e-07	HIPK3
ENSG00000172986	-2.08853	0.00264229	0.00987647	GXYLT2
ENSG00000197044	-2.09343	1.0121e-05	0.000101596	ZNF441
ENSG00000197603	-2.09538	7.71309e-07	1.15172e-05	CPLANE1
ENSG00000127311	-2.10096	3.35466e-06	4.03442e-05	HELB
ENSG00000078177	-2.10234	1.12116e-07	2.16575e-06	N4BP2
ENSG00000113742	-2.10348	4.72655e-09	1.3456e-07	CPEB4
ENSG00000154898	-2.10508	0.00218324	0.00845353	CCDC144CP
ENSG00000242071	-2.10571	1.28677e-10	4.98798e-09	RPL7AP6
ENSG00000187240	-2.10656	0.00133307	0.00568668	DYNC2H1
ENSG00000240288	-2.10777	0.000124087	0.000820912	GHRLOS
ENSG00000164949	-2.10823	0.000464159	0.00240758	GEM
ENSG00000255310	-2.11034	0.000138079	0.000894755	AF131215
ENSG00000106025	-2.11118	0.00229975	0.00881483	TSPAN12
ENSG00000186908	-2.11146	1.53831e-08	3.83827e-07	ZDHHC17
ENSG00000205045	-2.11538	0.000117435	0.000783771	SLFN12L
ENSG00000135951	-2.11862	6.92084e-05	0.000506906	TSGA10
ENSG00000143669	-2.11873	3.58605e-08	7.9136e-07	LYST
ENSG00000123104	-2.12198	8.48809e-09	2.23679e-07	ITPR2
ENSG00000075884	-2.12302	6.94298e-05	0.000508312	ARHGAP15
ENSG00000127081	-2.12503	2.10968e-06	2.74022e-05	ZNF484
ENSG00000175857	-2.12898	0.00128231	0.00551338	GAPT
ENSG00000172795	-2.12933	1.5795e-11	7.05132e-10	DCP2
ENSG00000254454	-2.12963	0.000341796	0.00187303	RCC2P6
ENSG00000168116	-2.13011	1.32926e-05	0.00012803	KIAA1586
ENSG00000174125	-2.13239	6.34867e-06	6.90796e-05	TLR1
ENSG00000139160	-2.13381	3.06115e-05	0.000258183	ETFBKMT
ENSG00000196597	-2.13422	5.2481e-06	5.8875e-05	ZNF782
ENSG00000106415	-2.13424	1.07959e-05	0.000107686	GLCCI1
ENSG00000204406	-2.13653	3.38906e-08	7.52615e-07	MBD5
ENSG00000226266	-2.13801	0.000432362	0.00227271	AC009961
ENSG00000113448	-2.14103	0.000400838	0.00213788	PDE4D
ENSG00000256771	-2.14418	4.36114e-06	5.03896e-05	ZNF253
ENSG00000154864	-2.14432	0.00108524	0.00481879	PIEZO2
ENSG00000185869	-2.145	0.00068005	0.00329238	ZNF829
ENSG00000142065	-2.14529	1.91795e-06	2.52518e-05	ZFP14
ENSG00000243829	-2.14643	0.000583127	0.0029041	AC011495
ENSG00000185658	-2.14883	4.95372e-09	1.40566e-07	BRWD1
ENSG00000115232	-2.14938	1.8599e-05	0.000169194	ITGA4
ENSG00000180530	-2.15109	3.47816e-06	4.15417e-05	NRIP1
ENSG00000261553	-2.15247	0.000494117	0.00253721	AL137782
ENSG00000154240	-2.15275	0.000744637	0.0035516	CEP112
ENSG00000109684	-2.15342	0.000130193	0.000855119	CLNK
ENSG00000247137	-2.15382	9.01625e-05	0.000629325	AP000873
ENSG00000121005	-2.1541	0.00182661	0.00730393	CRISPLD1
ENSG00000176428	-2.15504	0.00145636	0.00608986	VPS37D
ENSG00000088179	-2.15504	2.17318e-10	8.064e-09	PTPN4
ENSG00000088756	-2.158	0.000337961	0.00185435	ARHGAP28
ENSG00000228887	-2.15884	0.000292578	0.00165286	EEF1DP1
ENSG00000138400	-2.1597	0.00167766	0.00679914	MDH1B
ENSG00000135870	-2.16333	9.94785e-11	3.96226e-09	RC3H1
ENSG00000148943	-2.16496	2.34862e-09	7.18066e-08	LIN7C
ENSG00000065413	-2.16574	3.29644e-07	5.47808e-06	ANKRD44
ENSG00000048342	-2.16638	0.00024712	0.00144592	CC2D2A
ENSG00000163806	-2.16721	0.000314016	0.00175627	SPDYA
ENSG00000196345	-2.16901	0.000170434	0.00106008	ZKSCAN7
ENSG00000170962	-2.17016	4.81991e-05	0.000375853	PDGFD
ENSG00000239653	-2.17293	5.1929e-05	0.000400088	PSMD6-AS2
ENSG00000144724	-2.17453	5.89721e-05	0.000441998	PTPRG
ENSG00000253159	-2.17475	0.0020947	0.00816167	PCDHGA12
ENSG00000188177	-2.1776	5.54276e-07	8.57893e-06	ZC3H6
ENSG00000230002	-2.17873	0.00144431	0.00604964	ALMS1-IT1
ENSG00000146021	-2.18164	8.75978e-05	0.000614139	KLHL3
ENSG00000257261	-2.18407	0.000350703	0.00191099	AC008014
ENSG00000151575	-2.1879	8.17853e-05	0.000582561	TEX9
ENSG00000196263	-2.18811	0.00123842	0.00535384	ZNF471
ENSG00000116095	-2.19086	3.58632e-08	7.9136e-07	PLEKHA3
ENSG00000228623	-2.1927	0.00239817	0.00912968	ZNF883
ENSG00000008277	-2.19601	0.000944937	0.00429126	ADAM22
ENSG00000163406	-2.19679	7.8997e-05	0.000566651	SLC15A2
ENSG00000167555	-2.19716	1.70258e-05	0.000157104	ZNF528
ENSG00000150672	-2.19827	0.00177514	0.00712928	DLG2
ENSG00000081189	-2.19947	6.35204e-05	0.000471811	MEF2C
ENSG00000261324	-2.20067	0.000279821	0.00159481	AC010168
ENSG00000182986	-2.20129	5.4731e-06	6.10442e-05	ZNF320
ENSG00000259820	-2.20219	6.20545e-05	0.000462903	AC083843
ENSG00000180573	-2.20336	1.23087e-09	3.94378e-08	HIST1H2AC
ENSG00000232611	-2.20614	0.000158918	0.00100283	AL683813
ENSG00000188033	-2.20738	6.28432e-06	6.85081e-05	ZNF490
ENSG00000168916	-2.20937	0.000587909	0.00292121	ZNF608
ENSG00000170456	-2.20991	0.000179964	0.00110824	DENND5B
ENSG00000197479	-2.21053	0.00178214	0.00715079	PCDHB11
ENSG00000136051	-2.21204	2.39681e-10	8.76274e-09	WASHC4
ENSG00000247373	-2.21257	0.000120865	0.000802041	AC055713
ENSG00000121406	-2.21551	7.05607e-05	0.000514856	ZNF549
ENSG00000261114	-2.21806	0.000170244	0.00105928	AC012181
ENSG00000270164	-2.2202	0.00146778	0.00612634	LINC01480
ENSG00000137871	-2.22085	9.96527e-12	4.54218e-10	ZNF280D
ENSG00000261934	-2.22162	0.000869945	0.00401581	PCDHGA9
ENSG00000145703	-2.22289	0.000870909	0.00401919	IQGAP2
ENSG00000196628	-2.22308	2.24991e-05	0.000200266	TCF4
ENSG00000144668	-2.22374	0.000577942	0.00288045	ITGA9
ENSG00000226721	-2.22517	9.86105e-05	0.000679012	EEF1DP2
ENSG00000197937	-2.22737	1.77061e-05	0.000162176	ZNF347
ENSG00000227376	-2.22806	0.00134849	0.00573842	FTH1P16
ENSG00000042980	-2.2289	0.000159426	0.00100493	ADAM28
ENSG00000232855	-2.22977	0.00138583	0.0058567	AF165147
ENSG00000137727	-2.23128	0.000874211	0.00402801	ARHGAP20
ENSG00000175106	-2.23341	2.54642e-06	3.21842e-05	TVP23C
ENSG00000215912	-2.23534	0.000437219	0.00229388	TTC34
ENSG00000163596	-2.23547	0.000637751	0.00312241	ICA1L
ENSG00000241549	-2.23648	0.000337199	0.00185076	GUSBP2
ENSG00000249846	-2.23842	0.00069083	0.00333527	LINC02021
ENSG00000228506	-2.23983	1.9067e-05	0.000172998	AL513550
ENSG00000197863	-2.24036	2.29071e-05	0.000203169	ZNF790
ENSG00000204311	-2.24081	4.03412e-05	0.000324938	PJVK
ENSG00000253341	-2.24204	0.000248992	0.00145363	AC115837
ENSG00000173068	-2.24322	0.000789993	0.00371688	BNC2
ENSG00000138449	-2.24523	0.000194928	0.00118113	SLC40A1
ENSG00000078596	-2.2453	5.86143e-06	6.46694e-05	ITM2A
ENSG00000115616	-2.24658	0.00115288	0.00505323	SLC9A2
ENSG00000240225	-2.25302	5.38421e-05	0.000411517	ZNF542P
ENSG00000229689	-2.25391	0.000309238	0.00173519	AC009237
ENSG00000213801	-2.254	0.000181003	0.00111346	ZNF321P
ENSG00000197647	-2.25464	0.00177393	0.00712609	ZNF433
ENSG00000230454	-2.25486	0.000247208	0.00144595	U73166
ENSG00000198342	-2.25967	5.10144e-05	0.000394091	ZNF442
ENSG00000176293	-2.26229	0.000892784	0.00409944	ZNF135
ENSG00000255389	-2.26398	0.000553032	0.00277411	Z97989
ENSG00000214776	-2.27039	0.00170043	0.00687534	AC092821
ENSG00000169554	-2.27192	8.42111e-05	0.000596658	ZEB2
ENSG00000111846	-2.27518	0.000788395	0.00371037	GCNT2
ENSG00000173041	-2.27699	9.22039e-06	9.39344e-05	ZNF680
ENSG00000163637	-2.27974	1.66549e-05	0.000154338	PRICKLE2
ENSG00000152217	-2.28026	8.33422e-05	0.000592136	SETBP1
ENSG00000171649	-2.2822	0.000155424	0.000985791	ZIK1
ENSG00000158406	-2.28324	5.3815e-05	0.000411515	HIST1H4H
ENSG00000104047	-2.28383	1.1542e-08	2.97828e-07	DTWD1
ENSG00000196950	-2.28537	4.30444e-08	9.25134e-07	SLC39A10
ENSG00000162695	-2.28642	3.63865e-11	1.56022e-09	SLC30A7
ENSG00000164742	-2.28829	0.00032844	0.00181646	ADCY1
ENSG00000185129	-2.29091	2.41288e-11	1.05282e-09	PURA
ENSG00000170385	-2.2914	7.33279e-09	1.98971e-07	SLC30A1
ENSG00000154874	-2.29248	0.00126021	0.00543318	CCDC144B
ENSG00000150637	-2.2938	3.27564e-05	0.000273091	CD226
ENSG00000267745	-2.29611	0.000105153	0.000715829	AC060766
ENSG00000081803	-2.29656	0.000142503	0.000917236	CADPS2
ENSG00000180673	-2.29869	6.02906e-05	0.00045149	EXOC5P1
ENSG00000106546	-2.29982	8.44531e-11	3.41201e-09	AHR
ENSG00000138688	-2.30032	2.01591e-10	7.54487e-09	KIAA1109
ENSG00000164031	-2.30082	3.71184e-12	1.8209e-10	DNAJB14
ENSG00000126821	-2.30222	6.8936e-06	7.3989e-05	SGPP1
ENSG00000231889	-2.30349	2.42489e-05	0.000212572	TRAF3IP2-AS1
ENSG00000178502	-2.30417	2.69576e-07	4.62138e-06	KLHL11
ENSG00000175893	-2.3048	2.43612e-07	4.24329e-06	ZDHHC21
ENSG00000239827	-2.30622	8.69991e-05	0.000611176	SUGT1P3
ENSG00000125730	-2.30636	0.00181561	0.0072683	C3
ENSG00000197766	-2.30796	0.000131469	0.000861867	CFD
ENSG00000259726	-2.30831	0.000135212	0.000880752	CSPG4P11
ENSG00000182985	-2.31169	1.00131e-05	0.000100804	CADM1
ENSG00000198743	-2.31262	2.99638e-09	8.84951e-08	SLC5A3
ENSG00000128000	-2.3148	2.68807e-08	6.15033e-07	ZNF780B
ENSG00000237984	-2.31722	0.000244433	0.00143309	PTENP1
ENSG00000261438	-2.31802	5.17581e-05	0.000399126	AL157394
ENSG00000120328	-2.31835	0.000267635	0.00154052	PCDHB12
ENSG00000268205	-2.32014	4.2256e-09	1.21897e-07	AC005261
ENSG00000284237	-2.32141	0.000920462	0.00419988	AL356275
ENSG00000111728	-2.32181	0.00044722	0.00233959	ST8SIA1
ENSG00000257594	-2.32522	0.000206114	0.0012364	GALNT4
ENSG00000279348	-2.32624	0.000136776	0.000888944	AC012513
ENSG00000235652	-2.32885	0.00028077	0.00159969	AL356599
ENSG00000253305	-2.33374	0.000827322	0.00385531	PCDHGB6
ENSG00000144366	-2.33526	0.00010129	0.000693886	GULP1
ENSG00000168300	-2.33716	6.30589e-11	2.58884e-09	PCMTD1
ENSG00000280828	-2.33773	1.34844e-05	0.000129624	AC090114
ENSG00000102445	-2.33793	0.000234455	0.00138253	RUBCNL
ENSG00000248429	-2.34109	0.000706885	0.0033986	FAM198B-AS1
ENSG00000149212	-2.3429	3.10505e-08	6.97572e-07	SESN3
ENSG00000099139	-2.3439	5.50653e-06	6.13383e-05	PCSK5
ENSG00000271614	-2.34507	3.75742e-05	0.0003062	ATP2B1-AS1
ENSG00000284602	-2.34871	8.67056e-06	8.93078e-05	AL031432
ENSG00000152270	-2.34924	0.000145851	0.000935512	PDE3B
ENSG00000184515	-2.35082	0.00143664	0.00603064	BEX5
ENSG00000124203	-2.35345	0.000575031	0.00286871	ZNF831
ENSG00000204524	-2.35546	2.75092e-07	4.69277e-06	ZNF805
ENSG00000198625	-2.35561	3.48443e-12	1.71418e-10	MDM4
ENSG00000197594	-2.35578	0.00225714	0.00868161	ENPP1
ENSG00000198478	-2.35885	1.25628e-05	0.000122565	SH3BGRL2
ENSG00000164946	-2.36177	0.00125198	0.00540304	FREM1
ENSG00000138738	-2.36204	4.43205e-06	5.1073e-05	PRDM5
ENSG00000129682	-2.36455	0.00222256	0.0085752	FGF13
ENSG00000198780	-2.36649	0.000254131	0.00147501	FAM169A
ENSG00000109452	-2.36653	1.32471e-08	3.36938e-07	INPP4B
ENSG00000267152	-2.36699	8.07495e-06	8.44757e-05	AC093227
ENSG00000185015	-2.36738	2.75843e-05	0.000236091	CA13
ENSG00000146350	-2.3696	4.07628e-06	4.74426e-05	TBC1D32
ENSG00000256139	-2.37001	0.00229689	0.00880915	AC007637
ENSG00000165626	-2.37152	0.00172509	0.00696208	BEND7
ENSG00000252690	-2.37162	1.61262e-06	2.1726e-05	AC105339
ENSG00000152443	-2.37227	4.35484e-07	6.95094e-06	ZNF776
ENSG00000260916	-2.37243	4.52557e-08	9.65493e-07	CCPG1
ENSG00000137673	-2.37491	0.00136381	0.0057921	MMP7
ENSG00000235169	-2.3754	0.000458841	0.00238641	SMIM1
ENSG00000268403	-2.37623	7.01921e-06	7.49666e-05	AC132192
ENSG00000100354	-2.37818	2.60927e-11	1.12718e-09	TNRC6B
ENSG00000226471	-2.3789	3.76846e-06	4.44888e-05	Z93930
ENSG00000270574	-2.37995	6.27255e-05	0.000466505	AC010680
ENSG00000213942	-2.38035	3.82524e-05	0.000310562	AC005840
ENSG00000178177	-2.38042	2.71192e-08	6.18861e-07	LCORL
ENSG00000260296	-2.38079	8.74592e-05	0.000613663	AC095057
ENSG00000100490	-2.3841	1.63863e-05	0.000152336	CDKL1
ENSG00000153246	-2.38492	2.11832e-07	3.773e-06	PLA2R1
ENSG00000111110	-2.38642	0.00102501	0.00458654	PPM1H
ENSG00000108582	-2.3892	5.25848e-06	5.89533e-05	CPD
ENSG00000188647	-2.38961	2.64337e-12	1.32291e-10	PTAR1
ENSG00000182150	-2.39416	2.17569e-11	9.58961e-10	ERCC6L2
ENSG00000172817	-2.39568	4.24823e-08	9.17596e-07	CYP7B1
ENSG00000198848	-2.39629	0.00164732	0.00670904	CES1
ENSG00000149054	-2.39672	0.000874636	0.0040289	ZNF215
ENSG00000077063	-2.39873	0.00159898	0.00656607	CTTNBP2
ENSG00000074966	-2.3996	1.15399e-05	0.000113995	TXK
ENSG00000157168	-2.40071	0.00188122	0.00747066	NRG1
ENSG00000255423	-2.40148	2.03832e-05	0.000183978	EBLN2
ENSG00000129317	-2.40417	3.19028e-11	1.37475e-09	PUS7L
ENSG00000173890	-2.40468	1.82232e-05	0.00016621	GPR160
ENSG00000163751	-2.40534	0.00041777	0.00220987	CPA3
ENSG00000151746	-2.40655	2.57318e-08	5.91866e-07	BICD1
ENSG00000205740	-2.4081	7.03765e-06	7.50712e-05	AL359878
ENSG00000243422	-2.40868	0.00066251	0.00322363	RPL23AP49
ENSG00000101493	-2.41092	1.10579e-05	0.00010967	ZNF516
ENSG00000163644	-2.41116	1.63261e-07	3.01296e-06	PPM1K
ENSG00000267074	-2.41263	0.000138899	0.000898371	AC015911
ENSG00000015568	-2.41525	0.000183432	0.00112601	RGPD5
ENSG00000018869	-2.41542	0.000267135	0.00153815	ZNF582
ENSG00000000971	-2.41754	0.00226102	0.0086946	CFH
ENSG00000257315	-2.41877	1.74562e-05	0.000160076	ZBED6
ENSG00000171757	-2.41964	0.00055021	0.00276314	LRRC34
ENSG00000274750	-2.42156	4.83738e-05	0.000376877	HIST1H3E
ENSG00000276547	-2.4232	0.000785404	0.00370231	PCDHGB5
ENSG00000009413	-2.42514	4.55809e-10	1.57996e-08	REV3L
ENSG00000172458	-2.42558	0.000187021	0.0011433	IL17D
ENSG00000214189	-2.42574	0.000167533	0.00104541	ZNF788P
ENSG00000197182	-2.42939	1.32391e-07	2.5072e-06	MIRLET7BHG
ENSG00000151835	-2.43008	1.0305e-08	2.67898e-07	SACS
ENSG00000181450	-2.43279	5.07576e-09	1.4356e-07	ZNF678
ENSG00000269001	-2.43344	0.000154571	0.000982156	AC092070
ENSG00000196569	-2.43497	0.000924891	0.00421345	LAMA2
ENSG00000230177	-2.4358	9.13574e-06	9.32146e-05	AL080317
ENSG00000174718	-2.43864	1.3036e-10	5.04193e-09	KIAA1551
ENSG00000144218	-2.43867	0.00188816	0.00749311	AFF3
ENSG00000177853	-2.43928	2.12933e-12	1.0908e-10	ZNF518A
ENSG00000172201	-2.4399	5.03114e-05	0.000389179	ID4
ENSG00000254838	-2.4409	1.18724e-05	0.000116946	GVINP1
ENSG00000120833	-2.44299	7.00455e-06	7.4856e-05	SOCS2
ENSG00000232346	-2.44403	6.90096e-06	7.39932e-05	Z74021
ENSG00000093134	-2.44524	0.000729841	0.0034935	VNN3
ENSG00000145730	-2.44738	0.000103645	0.000707507	PAM
ENSG00000169891	-2.44751	2.85368e-05	0.000242452	REPS2
ENSG00000139163	-2.45095	2.65013e-13	1.50893e-11	ETNK1
ENSG00000240207	-2.4514	9.44366e-05	0.000653316	AC080013
ENSG00000177888	-2.45225	5.87951e-10	2.00597e-08	ZBTB41
ENSG00000171817	-2.45275	8.4978e-06	8.79981e-05	ZNF540
ENSG00000152818	-2.45314	1.98096e-07	3.5686e-06	UTRN
ENSG00000001561	-2.45463	0.00101229	0.00454132	ENPP4
ENSG00000250764	-2.45759	4.78944e-05	0.000373813	AC025178
ENSG00000221923	-2.45884	5.8897e-06	6.48988e-05	ZNF880
ENSG00000131127	-2.45893	2.39695e-08	5.57982e-07	ZNF141
ENSG00000106034	-2.45902	0.000994408	0.00447612	CPED1
ENSG00000169570	-2.46045	2.32784e-08	5.4555e-07	DTWD2
ENSG00000120693	-2.46468	0.000269919	0.00155161	SMAD9
ENSG00000139055	-2.46723	0.000319756	0.00178091	ERP27
ENSG00000185641	-2.46758	2.9866e-09	8.83566e-08	AC034236
ENSG00000044524	-2.46827	0.00033654	0.00184948	EPHA3
ENSG00000127995	-2.46862	1.92702e-09	5.98652e-08	CASD1
ENSG00000271155	-2.4689	0.000114288	0.000766596	AL161729
ENSG00000244171	-2.46905	0.000130667	0.000857585	PBX2P1
ENSG00000132744	-2.46984	0.000945799	0.00429293	ACY3
ENSG00000189129	-2.47172	0.000703222	0.00338662	PLAC9
ENSG00000246985	-2.47287	0.000986507	0.00444863	SOCS2-AS1
ENSG00000090376	-2.47463	0.000285714	0.00162306	IRAK3
ENSG00000213976	-2.47485	8.09122e-05	0.000577289	AC010615
ENSG00000162999	-2.47586	1.37163e-06	1.88895e-05	DUSP19
ENSG00000165124	-2.47737	3.77187e-05	0.000306946	SVEP1
ENSG00000180211	-2.47922	2.39594e-07	4.18416e-06	FO393411
ENSG00000171408	-2.47965	0.000273256	0.00156561	PDE7B
ENSG00000250305	-2.48167	0.000598068	0.00295814	TRMT9B
ENSG00000081853	-2.48406	0.000323252	0.00179578	PCDHGA2
ENSG00000198740	-2.48408	6.94554e-14	4.18806e-12	ZNF652
ENSG00000279320	-2.48498	2.13896e-05	0.000191865	AC069528
ENSG00000080298	-2.48578	6.35059e-07	9.69107e-06	RFX3
ENSG00000181690	-2.48662	0.0005346	0.00270115	PLAG1
ENSG00000125384	-2.48664	0.000463797	0.00240642	PTGER2
ENSG00000272054	-2.48754	2.96782e-06	3.63977e-05	AC007390
ENSG00000198932	-2.49363	0.000105393	0.000717182	GPRASP1
ENSG00000187187	-2.49536	8.38893e-06	8.70264e-05	ZNF546
ENSG00000151135	-2.49878	2.21643e-08	5.25109e-07	TMEM263
ENSG00000164292	-2.50004	0.000176102	0.00108984	RHOBTB3
ENSG00000204616	-2.50135	0.00199203	0.00783193	TRIM31
ENSG00000179071	-2.5017	0.000591382	0.00293427	CCDC89
ENSG00000234975	-2.50187	6.17979e-07	9.43872e-06	FTH1P2
ENSG00000145476	-2.50564	2.06581e-08	4.93464e-07	CYP4V2
ENSG00000186265	-2.50671	0.000304568	0.00171391	BTLA
ENSG00000081320	-2.50671	1.56e-12	8.15993e-11	STK17B
ENSG00000019991	-2.50953	0.00022388	0.0013301	HGF
ENSG00000157214	-2.51208	1.59472e-05	0.000148732	STEAP2
ENSG00000123094	-2.5135	3.29836e-06	3.97591e-05	RASSF8
ENSG00000278828	-2.51469	2.20872e-05	0.000197308	HIST1H3H
ENSG00000153064	-2.51495	3.2242e-05	0.000269708	BANK1
ENSG00000064692	-2.51612	9.40647e-05	0.000651847	SNCAIP
ENSG00000177599	-2.51774	3.59007e-05	0.000295055	ZNF491
ENSG00000279041	-2.51852	0.00064851	0.00316883	AC102945
ENSG00000180881	-2.51873	3.27778e-06	3.96116e-05	CAPS2
ENSG00000177272	-2.52043	0.000763549	0.00361696	KCNA3
ENSG00000229419	-2.52217	3.98233e-08	8.66632e-07	RALGAPA1P1
ENSG00000055732	-2.52655	0.00224898	0.00865406	MCOLN3
ENSG00000119125	-2.52783	0.00113596	0.00499167	GDA
ENSG00000114933	-2.52873	6.09395e-12	2.88358e-10	INO80D
ENSG00000226564	-2.53106	5.14081e-06	5.77833e-05	FTH1P20
ENSG00000256591	-2.53132	2.02304e-06	2.64549e-05	AP003108
ENSG00000104043	-2.53318	1.11705e-06	1.58616e-05	ATP8B4
ENSG00000165633	-2.53473	0.000100996	0.000692146	VSTM4
ENSG00000182890	-2.53485	3.09834e-06	3.77584e-05	GLUD2
ENSG00000107249	-2.53621	0.000539638	0.00272107	GLIS3
ENSG00000180190	-2.53681	3.64683e-05	0.00029859	TDRP
ENSG00000259071	-2.53743	2.36163e-05	0.000208077	AL359397
ENSG00000049247	-2.53766	0.00262815	0.00983842	UTS2
ENSG00000144362	-2.53771	8.38694e-07	1.23955e-05	PHOSPHO2
ENSG00000128849	-2.53897	9.48353e-05	0.000655356	CGNL1
ENSG00000279631	-2.54509	0.00015769	0.000996888	AL158211
ENSG00000284634	-2.54602	3.50815e-05	0.000288869	AC092821
ENSG00000186976	-2.547	9.78307e-05	0.000674713	EFCAB6
ENSG00000197013	-2.54709	1.03364e-06	1.48964e-05	ZNF429
ENSG00000154736	-2.54886	7.9741e-05	0.000571044	ADAMTS5
ENSG00000139679	-2.54927	4.92883e-11	2.06251e-09	LPAR6
ENSG00000241399	-2.55007	1.08387e-06	1.5479e-05	CD302
ENSG00000105519	-2.55117	9.82937e-05	0.000677368	CAPS
ENSG00000197057	-2.5537	0.00166181	0.00675155	DTHD1
ENSG00000267508	-2.55522	2.45518e-05	0.000214578	ZNF285
ENSG00000250539	-2.55981	3.91421e-06	4.59284e-05	KRT8P33
ENSG00000186310	-2.56154	0.000666142	0.00323949	NAP1L3
ENSG00000164035	-2.56498	8.58167e-05	0.000605564	EMCN
ENSG00000127720	-2.5666	2.7018e-08	6.17361e-07	METTL25
ENSG00000219665	-2.56716	5.87576e-06	6.47863e-05	ZNF433-AS1
ENSG00000108176	-2.56798	0.000961496	0.00435167	DNAJC12
ENSG00000187955	-2.56992	0.000919629	0.00419718	COL14A1
ENSG00000137642	-2.56996	8.75355e-05	0.00061395	SORL1
ENSG00000180747	-2.57477	3.50322e-07	5.75562e-06	SMG1P3
ENSG00000150471	-2.57478	0.000452232	0.00235981	ADGRL3
ENSG00000177483	-2.57682	2.49366e-05	0.000217285	RBM44
ENSG00000198453	-2.57699	6.90933e-06	7.39932e-05	ZNF568
ENSG00000115604	-2.57748	2.33293e-05	0.000206176	IL18R1
ENSG00000185070	-2.57882	0.000430196	0.00226525	FLRT2
ENSG00000156510	-2.58343	0.000605875	0.0029908	HKDC1
ENSG00000237298	-2.58369	2.17538e-09	6.68632e-08	TTN-AS1
ENSG00000134627	-2.58463	1.61642e-05	0.000150433	PIWIL4
ENSG00000146243	-2.58614	1.04461e-05	0.000104557	IRAK1BP1
ENSG00000205940	-2.5885	6.15585e-06	6.73189e-05	HSP90AB2P
ENSG00000237187	-2.59042	0.000830051	0.003863	NR2F1-AS1
ENSG00000154258	-2.59285	0.00187211	0.00744129	ABCA9
ENSG00000130988	-2.59374	0.000288305	0.00163404	RGN
ENSG00000205403	-2.59402	0.000217799	0.00129842	CFI
ENSG00000131018	-2.60143	2.92754e-06	3.6031e-05	SYNE1
ENSG00000242779	-2.60195	0.000145968	0.000935725	ZNF702P
ENSG00000241288	-2.60443	1.8048e-05	0.000164872	AC092902
ENSG00000187391	-2.60582	2.28201e-06	2.93334e-05	MAGI2
ENSG00000172403	-2.60677	0.000200836	0.00121101	SYNPO2
ENSG00000103485	-2.60927	0.000332759	0.00183567	QPRT
ENSG00000197635	-2.61063	0.000206626	0.00123904	DPP4
ENSG00000253106	-2.6114	5.24771e-07	8.18794e-06	AC090198
ENSG00000156042	-2.61405	6.6589e-05	0.000490826	CFAP70
ENSG00000256667	-2.61954	2.81025e-06	3.4934e-05	KLRA1P
ENSG00000151012	-2.62077	7.5298e-06	7.93944e-05	SLC7A11
ENSG00000104332	-2.62093	0.0004259	0.00224535	SFRP1
ENSG00000129596	-2.622	0.000615557	0.00302998	CDO1
ENSG00000242477	-2.62522	5.94428e-06	6.53758e-05	AC091429
ENSG00000116747	-2.6286	1.11333e-15	8.55491e-14	TROVE2
ENSG00000162944	-2.63009	8.7875e-05	0.000615338	RFTN2
ENSG00000185900	-2.63009	4.23715e-08	9.16342e-07	POMK
ENSG00000154265	-2.63106	4.79015e-13	2.64923e-11	ABCA5
ENSG00000050438	-2.63218	0.000746338	0.00355775	SLC4A8
ENSG00000267272	-2.63808	8.45259e-05	0.000598157	LINC01140
ENSG00000146856	-2.63964	2.71102e-07	4.64295e-06	AGBL3
ENSG00000280347	-2.641	1.52918e-06	2.07792e-05	AC000123
ENSG00000224699	-2.64145	3.40282e-06	4.08668e-05	LAMTOR5-AS1
ENSG00000177173	-2.64332	1.24382e-05	0.000121485	NAP1L4P1
ENSG00000153707	-2.64395	0.00200918	0.00788506	PTPRD
ENSG00000164463	-2.64432	2.19645e-14	1.42327e-12	CREBRF
ENSG00000205269	-2.64531	2.08743e-06	2.71741e-05	TMEM170B
ENSG00000280152	-2.64589	1.5206e-05	0.000143049	AC009078
ENSG00000263961	-2.64812	0.000981094	0.00442767	RHEX
ENSG00000223547	-2.64921	1.24673e-05	0.000121702	ZNF844
ENSG00000005187	-2.65114	5.38626e-05	0.000411517	ACSM3
ENSG00000260244	-2.65309	0.000248955	0.00145363	AC104083
ENSG00000118596	-2.65497	1.27766e-06	1.77502e-05	SLC16A7
ENSG00000112183	-2.65677	0.000788222	0.00371037	RBM24
ENSG00000261270	-2.65724	4.3009e-06	4.9793e-05	AC012181
ENSG00000198046	-2.65802	3.73747e-05	0.000304718	ZNF667
ENSG00000269929	-2.65813	7.02523e-07	1.05811e-05	AL158152
ENSG00000183242	-2.65853	0.00149952	0.00624626	WT1-AS
ENSG00000168546	-2.66099	0.000670229	0.0032566	GFRA2
ENSG00000214535	-2.66212	0.000316596	0.00176841	RPS15AP1
ENSG00000131849	-2.66336	1.5165e-05	0.000142947	ZNF132
ENSG00000244119	-2.66361	5.64541e-06	6.25642e-05	PDCL3P4
ENSG00000244153	-2.66442	3.0391e-06	3.71669e-05	WWP1P1
ENSG00000171509	-2.6672	0.00045945	0.00238886	RXFP1
ENSG00000279696	-2.66783	6.39393e-07	9.74864e-06	AP001273
ENSG00000214960	-2.67265	2.21915e-07	3.93242e-06	ISPD
ENSG00000189149	-2.6767	0.000164127	0.00102748	CRYM-AS1
ENSG00000134352	-2.67873	1.669e-10	6.28716e-09	IL6ST
ENSG00000164684	-2.68109	2.20175e-07	3.90558e-06	ZNF704
ENSG00000268912	-2.68345	3.3219e-05	0.000276019	AC012313
ENSG00000165449	-2.68396	0.000551087	0.00276675	SLC16A9
ENSG00000256210	-2.68434	5.71698e-07	8.81715e-06	AC005255
ENSG00000143341	-2.68842	2.10104e-06	2.73104e-05	HMCN1
ENSG00000189157	-2.68954	0.000597213	0.00295708	FAM47E
ENSG00000279561	-2.6909	1.30583e-05	0.000126194	AL845472
ENSG00000253910	-2.69123	0.000191474	0.00116549	PCDHGB2
ENSG00000196911	-2.69169	7.14969e-09	1.94916e-07	KPNA5
ENSG00000213598	-2.70113	2.39735e-07	4.18416e-06	AL049873
ENSG00000064989	-2.70142	2.35827e-06	3.01574e-05	CALCRL
ENSG00000213096	-2.70192	4.70386e-07	7.41936e-06	ZNF254
ENSG00000123096	-2.70529	1.38608e-08	3.51911e-07	SSPN
ENSG00000231043	-2.70539	1.06316e-05	0.00010623	AC007238
ENSG00000185278	-2.70643	5.14823e-13	2.83823e-11	ZBTB37
ENSG00000186462	-2.70783	0.000487237	0.00250856	NAP1L2
ENSG00000268225	-2.71139	5.44664e-05	0.000414938	AC010487
ENSG00000187720	-2.71293	0.000592049	0.00293595	THSD4
ENSG00000197928	-2.71316	1.03442e-05	0.000103597	ZNF677
ENSG00000262655	-2.72418	8.22999e-05	0.000585986	SPON1
ENSG00000270426	-2.73147	2.0254e-06	2.64659e-05	AC099343
ENSG00000240376	-2.73846	4.47659e-08	9.57395e-07	AC010343
ENSG00000113209	-2.7394	0.000702795	0.0033855	PCDHB5
ENSG00000238005	-2.74023	5.41633e-05	0.000413371	AL391832
ENSG00000132837	-2.74193	1.81736e-05	0.000165845	DMGDH
ENSG00000219023	-2.74504	0.000114252	0.000766596	AL033519
ENSG00000170579	-2.74645	0.00111521	0.00492839	DLGAP1
ENSG00000281344	-2.74693	2.03614e-06	2.65862e-05	HELLPAR
ENSG00000015479	-2.74911	7.97081e-11	3.23414e-09	MATR3
ENSG00000156968	-2.74973	9.19183e-05	0.000640038	MPV17L
ENSG00000140795	-2.75016	0.000908181	0.00415695	MYLK3
ENSG00000196787	-2.75331	1.21322e-07	2.32291e-06	HIST1H2AG
ENSG00000106069	-2.75364	0.000268484	0.0015449	CHN2
ENSG00000172260	-2.75587	0.000584189	0.00290772	NEGR1
ENSG00000106701	-2.75779	3.21488e-07	5.35792e-06	FSD1L
ENSG00000171016	-2.76181	8.80572e-09	2.30997e-07	PYGO1
ENSG00000267370	-2.7638	6.84799e-06	7.35905e-05	AC008752
ENSG00000149090	-2.76411	5.56375e-05	0.000422106	PAMR1
ENSG00000100181	-2.76547	0.00146266	0.0061103	TPTEP1
ENSG00000038427	-2.76771	0.000223329	0.0013282	VCAN
ENSG00000091656	-2.76775	6.48477e-05	0.000479823	ZFHX4
ENSG00000232104	-2.76913	3.66166e-06	4.33459e-05	RFX3-AS1
ENSG00000170954	-2.76973	4.52447e-06	5.19999e-05	ZNF415
ENSG00000263812	-2.77078	0.0025398	0.00957214	LINC00908
ENSG00000136052	-2.77212	6.08485e-07	9.31008e-06	SLC41A2
ENSG00000237161	-2.7765	1.37771e-07	2.59494e-06	AC068446
ENSG00000171291	-2.77745	2.7482e-07	4.69275e-06	ZNF439
ENSG00000111058	-2.77753	0.000327817	0.00181359	ACSS3
ENSG00000198939	-2.78617	5.27125e-06	5.90373e-05	ZFP2
ENSG00000105792	-2.78863	6.14276e-06	6.72605e-05	CFAP69
ENSG00000077943	-2.78905	4.01192e-05	0.0003236	ITGA8
ENSG00000213383	-2.78979	2.35118e-05	0.000207578	AC104297
ENSG00000185477	-2.7901	2.02436e-09	6.25535e-08	GPRIN3
ENSG00000225670	-2.79039	0.00220409	0.00852287	CADM3-AS1
ENSG00000259020	-2.79274	1.7013e-07	3.11774e-06	AL049872
ENSG00000177694	-2.79326	3.57883e-06	4.25102e-05	NAALADL2
ENSG00000183831	-2.79475	0.000837039	0.00388456	ANKRD45
ENSG00000116652	-2.79559	1.08324e-06	1.5479e-05	DLEU2L
ENSG00000137571	-2.79797	0.000214603	0.00128156	SLCO5A1
ENSG00000189144	-2.80367	1.17617e-07	2.26444e-06	ZNF573
ENSG00000197497	-2.80468	4.99386e-05	0.000387215	ZNF665
ENSG00000019102	-2.80919	0.000307077	0.00172579	VSIG2
ENSG00000237975	-2.81099	2.60941e-05	0.000225448	FLG-AS1
ENSG00000070526	-2.81244	0.00041184	0.00218249	ST6GALNAC1
ENSG00000234558	-2.8133	5.27567e-05	0.000404135	API5P1
ENSG00000174740	-2.81336	0.000179507	0.00110661	PABPC5
ENSG00000148082	-2.81469	0.000178668	0.00110261	SHC3
ENSG00000180139	-2.81519	6.95393e-05	0.0005089	ACTA2-AS1
ENSG00000118976	-2.81672	3.6981e-06	4.37176e-05	OTUD4P1
ENSG00000053524	-2.81713	2.72022e-07	4.65412e-06	MCF2L2
ENSG00000253873	-2.81829	3.21651e-05	0.000269362	PCDHGA11
ENSG00000259488	-2.82279	1.49983e-06	2.04123e-05	AC023355
ENSG00000143867	-2.82386	3.49787e-05	0.000288296	OSR1
ENSG00000109654	-2.82573	1.08681e-07	2.10878e-06	TRIM2
ENSG00000207864	-2.82767	3.7139e-06	4.38745e-05	MIR27B
ENSG00000152763	-2.82896	1.43295e-05	0.000136207	WDR78
ENSG00000226091	-2.83266	0.000342689	0.0018763	LINC00937
ENSG00000182141	-2.83375	2.51934e-08	5.81794e-07	ZNF708
ENSG00000177335	-2.83468	0.000377832	0.00203518	C8orf31
ENSG00000213609	-2.8351	5.35978e-08	1.12413e-06	RPL7AP50
ENSG00000174123	-2.83765	3.29091e-06	3.97427e-05	TLR10
ENSG00000226243	-2.8434	1.28171e-06	1.7778e-05	RPL37AP1
ENSG00000167483	-2.85283	0.00120781	0.00524501	FAM129C
ENSG00000262576	-2.85531	0.000204929	0.00123099	PCDHGA4
ENSG00000234456	-2.85723	2.62925e-05	0.000226824	MAGI2-AS3
ENSG00000132704	-2.8582	0.000787771	0.00370944	FCRL2
ENSG00000102053	-2.85983	5.60389e-05	0.00042478	ZC3H12B
ENSG00000230630	-2.86103	4.69784e-05	0.000367821	DNM3OS
ENSG00000147027	-2.86306	9.87973e-05	0.000680029	TMEM47
ENSG00000181619	-2.86395	5.3452e-07	8.32509e-06	GPR135
ENSG00000196912	-2.86427	5.73388e-08	1.19537e-06	ANKRD36B
ENSG00000258818	-2.86703	9.71498e-07	1.41062e-05	RNASE4
ENSG00000162878	-2.87116	0.00236532	0.00902216	PKDCC
ENSG00000259834	-2.87409	0.000260472	0.00150528	AL365361
ENSG00000197776	-2.88254	4.18352e-06	4.85635e-05	KLHDC1
ENSG00000167554	-2.88335	1.01134e-05	0.000101579	ZNF610
ENSG00000278949	-2.88358	1.56317e-06	2.11252e-05	AC127070
ENSG00000267506	-2.88514	0.000420789	0.00222178	AC021683
ENSG00000215105	-2.88576	2.59184e-08	5.9537e-07	TTC3P1
ENSG00000128606	-2.88728	5.43448e-05	0.00041429	LRRC17
ENSG00000200534	-2.88756	2.63632e-06	3.31757e-05	SNORA33
ENSG00000068366	-2.89079	7.83133e-07	1.16737e-05	ACSL4
ENSG00000151617	-2.89192	3.88701e-06	4.5702e-05	EDNRA
ENSG00000112782	-2.89416	0.000276945	0.00158066	CLIC5
ENSG00000183346	-2.89494	0.00156972	0.00647961	CABCOCO1
ENSG00000223749	-2.89642	1.89525e-05	0.000172048	MIR503HG
ENSG00000136160	-2.89811	0.000160087	0.00100837	EDNRB
ENSG00000164627	-2.90068	0.00177906	0.00714008	KIF6
ENSG00000245105	-2.90223	1.79369e-06	2.38874e-05	A2M-AS1
ENSG00000173214	-2.90349	4.59922e-11	1.9339e-09	MFSD4B
ENSG00000257027	-2.90752	2.20645e-08	5.2346e-07	AC010186
ENSG00000204514	-2.90754	2.75991e-08	6.2816e-07	ZNF814
ENSG00000198440	-2.91072	5.62863e-06	6.2498e-05	ZNF583
ENSG00000198626	-2.91135	0.000231253	0.00136703	RYR2
ENSG00000118971	-2.91724	1.18672e-09	3.83058e-08	CCND2
ENSG00000143869	-2.91816	8.36446e-05	0.000593614	GDF7
ENSG00000250802	-2.91985	2.59497e-05	0.000224424	ZBED3-AS1
ENSG00000261326	-2.92107	7.64563e-08	1.53852e-06	LINC01355
ENSG00000259924	-2.92395	8.69852e-08	1.72638e-06	AC011939
ENSG00000272602	-2.92401	7.69461e-09	2.07814e-07	ZNF595
ENSG00000159905	-2.92619	5.66463e-06	6.27373e-05	ZNF221
ENSG00000197046	-2.93545	7.9444e-05	0.000569387	SIGLEC15
ENSG00000218426	-2.93603	3.83658e-08	8.40176e-07	AL590867
ENSG00000107611	-2.93805	7.70138e-06	8.10558e-05	CUBN
ENSG00000173114	-2.9389	8.63055e-05	0.000608025	LRRN3
ENSG00000122824	-2.93935	0.00109382	0.00484947	NUDT10
ENSG00000187098	-2.94424	4.68323e-07	7.40027e-06	MITF
[truncated: 770 more rows]
