# Supplementary material for: Dysregulation of Transcription Factor Networks Unveils Different Pathways in Human Papillomavirus 16-Positive Squamous Cell Carcinoma and Adenocarcinoma of the Uterine Cervix
Source: Front Oncol. 2021 May 19;11:626187. doi: 10.3389/fonc.2021.626187 (PMC8170088; doi:10.3389/fonc.2021.626187)
Supplement: Supplementary file 15 [file Table_9.xlsx]

## Sheet: Table S9_GSEA_ADC_SCC
Supplementary Table 9: Gene set enrichment analysis (GSEA) of cervical squamous cells carcinoma and adenocarcinoma of our samples.
geneSet	Description	Normalized Enrichment Score	p-value	FDR	size	Leading Edge Number	Upregulated
hsa04915	Estrogen signaling pathway	1.80709	0.012	0.91	26	10	SCC
hsa00240	Pyrimidine metabolism	1.70383	0.0164	1	5	5	SCC
hsa04924	Renin secretion	1.53358	0.0729	1	8	3	SCC
hsa04913	Ovarian steroidogenesis	1.51421	0.078	1	11	3	SCC
hsa04657	IL-17 signaling pathway	1.48474	0.064	1	18	8	SCC
hsa04060	Cytokine-cytokine receptor interaction	1.45933	0.0291	1	70	30	SCC
hsa01040	Biosynthesis of unsaturated fatty acids	1.42754	0.0934	1	6	5	SCC
hsa04217	Necroptosis	1.41303	0.1042	1	13	9	SCC
hsa04666	Fc gamma R-mediated phagocytosis	0.46141	0.9711	0.993	12	1	SCC
hsa04380	Osteoclast differentiation	0.41804	0.9924	0.994	10	2	SCC
hsa04216	Ferroptosis	-0.44496	0.9902	0.99	8	2	ADC
hsa00140	Steroid hormone biosynthesis	-0.44711	0.9923	0.997	9	1	ADC
hsa01521	EGFR tyrosine kinase inhibitor resistance	-0.53676	0.9618	0.998	12	8	ADC
hsa05226	Gastric cancer	-1.39604	0.0811	1	33	11	ADC
hsa04930	Type II diabetes mellitus	-1.46627	0.0842	1	11	4	ADC
hsa04950	Maturity onset diabetes of the young	-1.54848	0.0428	1	8	3	ADC
hsa04721	Synaptic vesicle cycle	-1.65171	0.0282	0.743	12	4	ADC
hsa04728	Dopaminergic synapse	-1.71601	0.008	0.617	25	16	ADC
hsa04340	Hedgehog signaling pathway	-1.76139	0.0082	0.641	7	6	ADC
hsa00380	Tryptophan metabolism	-1.81779	0.006	0.777	9	6	ADC
ADC: Adenocarcinoma; SCC: Squamous Cell Carcinoma
FDR: false discovery rate
