# Supplementary material for: Dysregulation of Transcription Factor Networks Unveils Different Pathways in Human Papillomavirus 16-Positive Squamous Cell Carcinoma and Adenocarcinoma of the Uterine Cervix
Source: Front Oncol. 2021 May 19;11:626187. doi: 10.3389/fonc.2021.626187 (PMC8170088; doi:10.3389/fonc.2021.626187)
Supplement: Supplementary file 16 [file Table_10.xlsx]

## Sheet: Table S10_GeneExpression_KEGG
Supplementary Table 10: Differential gene expression in our cervical cancer samples that were identified as regulated in sequence on the MODY pathway.
gene_id	log2 fold change (FDR < 0.05)
	SCC vs ADC	non-CC vs ADC
FOXA3	-5.11388	NO
HNF1A	-7.72858	-3.68727
HNF1B	-5.79	-2.86239
HNF4A	-9.80364	-5.16032
HNF4G	-4.30423	NO
MNX1	NO	-5.62349
PAX6	NO	-7.75221
PDX1	-6.71814	NO
ADC: cervical adenocarcinoma; SCC: cervical squamous cell carcinoma; non-CC: non cervical cancer tissue
FDR: false discovery rate
NO: no differential gene expression
Negative values mean that genes are upregulated in ADC
